# Supplementary material for: Global trends of cardiovascular disease burden attributable to high body mass index from 1990 to 2021 and projections to 2035
Source: Front Cardiovasc Med. 2026 Jan 12;12:1700540. doi: 10.3389/fcvm.2025.1700540 (PMC12833974; doi:10.3389/fcvm.2025.1700540)
Supplement: Supplementary file 1 [file Table1.xlsx]

## Sheet: Sheet1
GBD super regions	Countries and regions included
Central Europe, eastern Europe, and central Asia	Central Asia
	Armenia
	Azerbaijan
	Georgia
	Kazakhstan
	Kyrgyzstan
	Mongolia
	Tajikistan
	Turkmenistan
	Uzbekistan
	Central Europe
	Albania
	Bosnia and Herzegovina
	Bulgaria
	Croatia
	Czechia
	Hungary
	Montenegro
	North Macedonia
	Poland
	Romania
	Serbia
	Slovakia
	Slovenia
	Eastern Europe
	Belarus
	Estonia
	Latvia
	Lithuania
	Moldova
	Russia
	Ukraine
High income	Australasia
	Australia
	New Zealand
	High-income Asia Pacific
	Brunei
	Japan
	Aichi
	Akita
	Aomori
	Chiba
	Ehime
	Fukui
	Fukuoka
	Fukushima
	Gifu
	Gunma
	Hiroshima
	Hokkaidō
	Hyōgo
	Ibaraki
	Ishikawa
	Iwate
	Kagawa
	Kagoshima
	Kanagawa
	Kōchi
	Kumamoto
	Kyōto
	Mie
	Miyagi
	Miyazaki
	Nagano
	Nagasaki
	Nara
	Niigata
	Ōita
	Okayama
	Okinawa
	Ōsaka
	Saga
	Saitama
	Shiga
	Shimane
	Shizuoka
	Tochigi
	Tokushima
	Tōkyō
	Tottori
	Toyama
	Wakayama
	Yamagata
	Yamaguchi
	Yamanashi
	South Korea
	Singapore
	high-income North America
	Canada
	Greenland
	USA
	Alabama
	Alaska
	Arizona
	Arkansas
	California
	Colorado
	Connecticut
	Delaware
	Washington, DC
	Florida
	Georgia
	Hawaii
	Idaho
	Illinois
	Indiana
	Iowa
	Kansas
	Kentucky
	Louisiana
	Maine
	Maryland
	Massachusetts
	Michigan
	Minnesota
	Mississippi
	Missouri
	Montana
	Nebraska
	Nevada
	New Hampshire
	New Jersey
	New Mexico
	New York
	North Carolina
	North Dakota
	Ohio
	Oklahoma
	Oregon
	Pennsylvania
	Rhode Island
	South Carolina
	South Dakota
	Tennessee
	Texas
	Utah
	Vermont
	Virginia
	Washington
	West Virginia
	Wisconsin
	Wyoming
	Southern Latin America
	Argentina
	Chile
	Uruguay
	Western Europe
	Andorra
	Austria
	Belgium
	Cyprus
	Denmark
	Finland
	France
	Germany
	Greece
	Iceland
	Ireland
	Israel
	Italy
	Liguria
	Lombardia
	Piemonte
	Valle d'Aosta
	Emilia-Romagna
	Friuli-Venezia Giulia
	Provincia autonoma di Bolzano
	Provincia autonoma di Trento
	Veneto
	Lazio
	Marche
	Toscana
	Umbria
	Abruzzo
	Basilicata
	Calabria
	Campania
	Molise
	Puglia
	Sardegna
	Sicilia
	Luxembourg
	Malta
	Monaco
	Netherlands
	Norway
	Agder
	Innlandet
	Møre og Romsdal
	Nordland
	Oslo
	Rogaland
	Troms og Finnmark
	Trøndelag
	Vestfold og Telemark
	Vestland
	Viken
	Portugal
	San Marino
	Spain
	Sweden
	Stockholm
	Sweden except Stockholm
	Switzerland
	UK
	England
	East Midlands
	Derby
	Derbyshire
	Leicester
	Leicestershire
	Lincolnshire
	Northamptonshire
	Nottingham
	Nottinghamshire
	Rutland
	East of England
	Bedford
	Cambridgeshire
	Central Bedfordshire
	Essex
	Hertfordshire
	Luton
	Norfolk
	Peterborough
	Southend-on-Sea
	Suffolk
	Thurrock
	Greater London
	Barking and Dagenham
	Barnet
	Bexley
	Brent
	Bromley
	Camden
	Croydon
	Ealing
	Enfield
	Greenwich
	Hackney
	Hammersmith and Fulham
	Haringey
	Harrow
	Havering
	Hillingdon
	Hounslow
	Islington
	Kensington and Chelsea
	Kingston upon Thames
	Lambeth
	Lewisham
	Merton
	Newham
	Redbridge
	Richmond upon Thames
	Southwark
	Sutton
	Tower Hamlets
	Waltham Forest
	Wandsworth
	Westminster
	North East England
	County Durham
	Darlington
	Gateshead
	Hartlepool
	Middlesbrough
	Newcastle upon Tyne
	North Tyneside
	Northumberland
	Redcar and Cleveland
	South Tyneside
	Stockton-on-Tees
	Sunderland
	North West England
	Blackburn with Darwen
	Blackpool
	Bolton
	Bury
	Cheshire East
	Cheshire West and Chester
	Cumbria
	Halton
	Knowsley
	Lancashire
	Liverpool
	Manchester
	Oldham
	Rochdale
	Salford
	Sefton
	St Helens
	Stockport
	Tameside
	Trafford
	Warrington
	Wigan
	Wirral
	South East England
	Bracknell Forest
	Brighton and Hove
	Buckinghamshire
	East Sussex
	Hampshire
	Isle of Wight
	Kent
	Medway
	Milton Keynes
	Oxfordshire
	Portsmouth
	Reading
	Slough
	Southampton
	Surrey
	West Berkshire
	West Sussex
	Windsor and Maidenhead
	Wokingham
	South West England
	Bath and North East Somerset
	Bournemouth
	Bristol
	Cornwall
	Devon
	Dorset
	Gloucestershire
	North Somerset
	Plymouth
	Poole
	Somerset
	South Gloucestershire
	Swindon
	Torbay
	Wiltshire
	West Midlands
	Birmingham
	Coventry
	Dudley
	Herefordshire, County of
	Sandwell
	Shropshire
	Solihull
	Staffordshire
	Stoke-on-Trent
	Telford and Wrekin
	Walsall
	Warwickshire
	Wolverhampton
	Worcestershire
	Yorkshire and the Humber
	Barnsley
	Bradford
	Calderdale
	Doncaster
	East Riding of Yorkshire
	Kingston upon Hull, City of
	Kirklees
	Leeds
	North East Lincolnshire
	North Lincolnshire
	North Yorkshire
	Rotherham
	Sheffield
	Wakefield
	York
	Northern Ireland
	Scotland
	Wales
Latin America and Caribbean	Andean Latin America
	Bolivia
	Ecuador
	Peru
	Caribbean
	Antigua and Barbuda
	The Bahamas
	Barbados
	Belize
	Bermuda
	Cuba
	Dominica
	Dominican Republic
	Grenada
	Guyana
	Haiti
	Jamaica
	Puerto Rico
	Saint Kitts and Nevis
	Saint Lucia
	Saint Vincent and the Grenadines
	Suriname
	Trinidad and Tobago
	Virgin Islands
	Central Latin America
	Colombia
	Costa Rica
	El Salvador
	Guatemala
	Honduras
	Mexico
	Aguascalientes
	Baja California
	Baja California Sur
	Campeche
	Chiapas
	Chihuahua
	Coahuila
	Colima
	Durango
	Guanajuato
	Guerrero
	Hidalgo
	Jalisco
	México
	Mexico City
	Michoacán de Ocampo
	Morelos
	Nayarit
	Nuevo León
	Oaxaca
	Puebla
	Querétaro
	Quintana Roo
	San Luis Potosí
	Sinaloa
	Sonora
	Tabasco
	Tamaulipas
	Tlaxcala
	Veracruz de Ignacio de la Llave
	Yucatán
	Zacatecas
	Nicaragua
	Panama
	Venezuela
	Tropical Latin America
	Brazil
	Acre
	Amapá
	Amazonas
	Pará
	Rondônia
	Roraima
	Tocantins
	Alagoas
	Bahia
	Ceará
	Maranhão
	Paraíba
	Pernambuco
	Piauí
	Rio Grande do Norte
	Sergipe
	Distrito Federal
	Goiás
	Mato Grosso
	Mato Grosso do Sul
	Paraná
	Rio Grande do Sul
	Santa Catarina
	Espírito Santo
	Minas Gerais
	Rio de Janeiro
	São Paulo
	Paraguay
North Africa and Middle East	North Africa and Middle East
	Afghanistan
	Algeria
	Bahrain
	Egypt
	Iran
	Alborz
	Ardebil
	Bushehr
	Chahar Mahaal and Bakhtiari
	East Azarbayejan
	Fars
	Gilan
	Golestan
	Hamadan
	Hormozgan
	Ilam
	Isfahan
	Kerman
	Kermanshah
	Khorasan-e-Razavi
	Khuzestan
	Kohgiluyeh and Boyer-Ahmad
	Kurdistan
	Lorestan
	Markazi
	Mazandaran
	North Khorasan
	Qazvin
	Qom
	Semnan
	Sistan and Baluchistan
	South Khorasan
	Tehran
	West Azarbayejan
	Yazd
	Zanjan
	Iraq
	Jordan
	Kuwait
	Lebanon
	Libya
	Morocco
	Oman
	Palestine
	Qatar
	Saudi Arabia
	Sudan
	Syria
	Tunisia
	Türkiye
	United Arab Emirates
	Yemen
South Asia	South Asia
	Bangladesh
	Bhutan
	India
	Nepal
	Pakistan
	Azad Jammu & Kashmir
	Balochistan
	Gilgit-Baltistan
	Islamabad Capital Territory
	Khyber Pakhtunkhwa
	Punjab
	Sindh
Southeast Asia, east Asia, and Oceania	East Asia
	China
	North Korea
	Taiwan (province of China)
	Oceania
	American Samoa
	Cook Islands
	Fiji
	Guam
	Kiribati
	Marshall Islands
	Federated States of Micronesia
	Nauru
	Niue
	Northern Mariana Islands
	Palau
	Papua New Guinea
	Samoa
	Solomon Islands
	Tokelau
	Tonga
	Tuvalu
	Vanuatu
	Southeast Asia
	Cambodia
	Indonesia
	Aceh
	Bali
	Bangka-Belitung Islands
	Banten
	Bengkulu
	Gorontalo
	Jakarta
	Jambi
	West Java
	Central Java
	East Java
	West Kalimantan
	South Kalimantan
	Central Kalimantan
	East Kalimantan
	North Kalimantan
	Riau Islands
	Lampung
	Maluku
	North Maluku
	West Nusa Tenggara
	East Nusa Tenggara
	Papua
	West Papua
	Riau
	West Sulawesi
	South Sulawesi
	Central Sulawesi
	Southeast Sulawesi
	North Sulawesi
	West Sumatra
	South Sumatra
	North Sumatra
	Yogyakarta
	Laos
	Malaysia
	Maldives
	Mauritius
	Myanmar
	Philippines
	Abra
	Agusan Del Norte
	Agusan Del Sur
	Aklan
	Albay
	Antique
	Apayao
	Aurora
	Basilan
	Bataan
	Batanes
	Batangas
	Benguet
	Biliran
	Bohol
	Bukidnon
	Bulacan
	Cagayan
	Camarines Norte
	Camarines Sur
	Camiguin
	Capiz
	Catanduanes
	Cavite
	Cebu
	Cotabato (North Cotabato)
	Davao de Oro
	Davao Del Norte
	Davao Del Sur
	Davao Occidental
	Davao Oriental
	Dinagat Islands
	Eastern Samar
	Guimaras
	Ifugao
	Ilocos Norte
	Ilocos Sur
	Iloilo
	Isabela
	Kalinga
	La Union
	Laguna
	Lanao Del Norte
	Lanao Del Sur
	Leyte
	Maguindanao
	Marinduque
	Masbate
	Misamis Occidental
	Misamis Oriental
	Mountain Province
	National Capital Region
	Negros Occidental
	Negros Oriental
	Northern Samar
	Nueva Ecija
	Nueva Vizcaya
	Occidental Mindoro
	Oriental Mindoro
	Palawan
	Pampanga
	Pangasinan
	Quezon
	Quirino
	Rizal
	Romblon
	Samar (Western Samar)
	Sarangani
	Siquijor
	Sorsogon
	South Cotabato
	Southern Leyte
	Sultan Kudarat
	Sulu
	Surigao Del Norte
	Surigao Del Sur
	Tarlac
	Tawi-Tawi
	Zambales
	Zamboanga Del Norte
	Zamboanga Del Sur
	Zamboanga Sibugay
	Seychelles
	Sri Lanka
	Thailand
	Timor-Leste
	Viet Nam
Sub-Saharan Africa	Central sub-Saharan Africa
	Angola
	Central African Republic
	Congo (Brazzaville)
	DR Congo
	Equatorial Guinea
	Gabon
	Eastern sub-Saharan Africa
	Burundi
	Comoros
	Djibouti
	Eritrea
	Ethiopia
	Addis Ababa
	Afar
	Amhara
	Benishangul-Gumuz
	Dire Dawa
	Gambella
	Harari
	Oromia
	Somali
	Southern Nations, Nationalities, and Peoples
	Tigray
	Kenya
	Baringo
	Bomet
	Bungoma
	Busia
	Elgeyo Marakwet
	Embu
	Garissa
	Homa Bay
	Isiolo
	Kajiado
	Kakamega
	Kericho
	Kiambu
	Kilifi
	Kirinyaga
	Kisii
	Kisumu
	Kitui
	Kwale
	Laikipia
	Lamu
	Machakos
	Makueni
	Mandera
	Marsabit
	Meru
	Migori
	Mombasa
	Murang'a
	Nairobi
	Nakuru
	Nandi
	Narok
	Nyamira
	Nyandarua
	Nyeri
	Samburu
	Siaya
	Taita Taveta
	Tana River
	Tharaka Nithi
	Trans Nzoia
	Turkana
	Uasin Gishu
	Vihiga
	Wajir
	West Pokot
	Madagascar
	Malawi
	Mozambique
	Rwanda
	Somalia
	South Sudan
	Uganda
	Tanzania
	Zambia
	Southern sub-Saharan Africa
	Botswana
	Eswatini
	Lesotho
	Namibia
	South Africa
	Eastern Cape
	Free State
	Gauteng
	KwaZulu-Natal
	Limpopo
	Mpumalanga
	North West
	Northern Cape
	Western Cape
	Zimbabwe
	Western sub-Saharan Africa
	Benin
	Burkina Faso
	Cabo Verde
	Cameroon
	Chad
	Côte d'Ivoire
	The Gambia
	Ghana
	Guinea
	Guinea-Bissau
	Liberia
	Mali
	Mauritania
	Niger
	Nigeria
	São Tomé and Príncipe
	Senegal
	Sierra Leone
	Togo
