# Supplementary material for: Global trends of cardiovascular disease burden attributable to high body mass index from 1990 to 2021 and projections to 2035
Source: Front Cardiovasc Med. 2026 Jan 12;12:1700540. doi: 10.3389/fcvm.2025.1700540 (PMC12833974; doi:10.3389/fcvm.2025.1700540)
Supplement: Supplementary file 2 [file Table2.xlsx]

## Sheet: rate of DALYs
DALY
	measure_name	age_name	location_name	cause_name	metric_name	1990-Male	1990-Female	1990-Both	2021-Male	2021-Female	2021-Both	location_id
1	DALYs (Disability-Adjusted Life Years)	Age-standardized	Republic of Peru	Cardiovascular diseases	Rate	358.320(166.292,608.333)	293.914(141.716,494.556)	325.835(156.449,545.850)	306.870(134.150,523.999)	232.040(106.691,378.753)	268.788(122.335,447.568)	123
2	DALYs (Disability-Adjusted Life Years)	Age-standardized	Republic of El Salvador	Cardiovascular diseases	Rate	565.713(233.144,941.047)	515.917(221.206,847.283)	539.749(227.656,890.010)	677.364(294.861,1133.712)	435.313(187.670,710.117)	538.055(232.174,881.199)	127
3	DALYs (Disability-Adjusted Life Years)	Age-standardized	Republic of Nicaragua	Cardiovascular diseases	Rate	446.310(237.590,685.065)	491.305(253.984,777.425)	468.089(242.068,733.108)	505.280(240.814,828.505)	460.949(230.691,721.098)	482.383(237.685,771.607)	131
4	DALYs (Disability-Adjusted Life Years)	Age-standardized	Republic of Guatemala	Cardiovascular diseases	Rate	398.659(171.097,641.374)	638.186(300.532,1042.896)	522.930(239.529,854.927)	417.095(166.055,710.613)	437.719(188.606,727.890)	430.490(179.401,725.855)	128
5	DALYs (Disability-Adjusted Life Years)	Age-standardized	Republic of Honduras	Cardiovascular diseases	Rate	587.925(340.145,923.544)	622.567(347.919,976.365)	604.696(356.869,927.925)	1000.919(569.807,1530.354)	953.007(495.059,1459.907)	975.655(526.178,1505.223)	129
6	DALYs (Disability-Adjusted Life Years)	Age-standardized	Republic of Panama	Cardiovascular diseases	Rate	446.292(197.073,754.562)	411.320(174.249,698.357)	429.431(187.753,730.729)	503.225(240.956,824.886)	342.973(166.170,542.321)	421.744(204.340,679.543)	132
7	DALYs (Disability-Adjusted Life Years)	Age-standardized	Bolivarian Republic of Venezuela	Cardiovascular diseases	Rate	1089.334(622.945,1641.165)	869.304(522.589,1299.122)	978.050(576.088,1473.797)	1209.172(595.532,1976.475)	743.521(391.158,1169.690)	963.609(497.579,1548.759)	133
8	DALYs (Disability-Adjusted Life Years)	Age-standardized	Republic of Paraguay	Cardiovascular diseases	Rate	597.178(305.156,972.188)	546.191(283.455,890.502)	571.705(294.989,922.368)	811.745(431.338,1331.733)	499.505(268.309,828.261)	649.328(351.004,1078.619)	136
9	DALYs (Disability-Adjusted Life Years)	Age-standardized	Federative Republic of Brazil	Cardiovascular diseases	Rate	832.218(430.579,1296.978)	687.384(370.578,1066.070)	760.077(406.460,1184.863)	651.806(335.393,1016.426)	437.705(239.159,666.589)	538.312(279.475,834.676)	135
10	DALYs (Disability-Adjusted Life Years)	Age-standardized	People's Democratic Republic of Algeria	Cardiovascular diseases	Rate	839.217(503.999,1312.991)	1475.587(868.180,2329.388)	1121.559(697.644,1689.542)	1050.888(544.639,1613.912)	1409.634(797.446,2099.685)	1196.611(691.976,1784.390)	139
11	DALYs (Disability-Adjusted Life Years)	Age-standardized	United Mexican States	Cardiovascular diseases	Rate	464.597(216.016,751.854)	492.477(263.626,765.006)	474.382(240.577,755.332)	725.385(322.406,1177.757)	468.642(239.305,744.679)	590.627(286.691,942.920)	130
12	DALYs (Disability-Adjusted Life Years)	Age-standardized	Arab Republic of Egypt	Cardiovascular diseases	Rate	2023.313(1141.253,3033.594)	3185.350(1943.974,4553.100)	2540.288(1504.997,3709.110)	2842.726(1522.578,4330.308)	3419.016(1867.197,5003.965)	2961.486(1586.300,4447.253)	141
13	DALYs (Disability-Adjusted Life Years)	Age-standardized	Islamic Republic of Iran	Cardiovascular diseases	Rate	795.349(453.273,1143.347)	1071.650(624.857,1555.379)	936.346(564.509,1351.806)	958.194(535.299,1417.978)	906.805(523.776,1315.492)	931.161(526.079,1349.942)	142
14	DALYs (Disability-Adjusted Life Years)	Age-standardized	Kingdom of Bahrain	Cardiovascular diseases	Rate	1471.949(724.150,2346.967)	1578.921(798.734,2471.497)	1545.153(782.150,2447.507)	1003.125(527.096,1563.371)	960.255(498.242,1468.713)	1003.220(526.702,1541.981)	140
15	DALYs (Disability-Adjusted Life Years)	Age-standardized	Republic of Iraq	Cardiovascular diseases	Rate	1993.438(907.656,3307.927)	1670.001(778.002,2676.511)	1831.134(844.206,2973.685)	2050.152(890.021,3377.894)	1409.638(679.240,2330.233)	1726.947(791.816,2812.841)	143
16	DALYs (Disability-Adjusted Life Years)	Age-standardized	Hashemite Kingdom of Jordan	Cardiovascular diseases	Rate	1400.691(737.640,2178.641)	1988.639(1173.820,2912.510)	1696.029(973.120,2564.380)	1099.008(638.832,1684.193)	1149.419(705.149,1716.542)	1122.267(674.348,1690.478)	144
17	DALYs (Disability-Adjusted Life Years)	Age-standardized	State of Kuwait	Cardiovascular diseases	Rate	1302.505(741.491,1922.678)	1374.512(890.927,1912.637)	1334.088(814.095,1932.860)	1264.928(615.013,2044.633)	541.656(336.512,756.127)	951.580(495.991,1482.865)	145
18	DALYs (Disability-Adjusted Life Years)	Age-standardized	State of Libya	Cardiovascular diseases	Rate	784.960(406.352,1246.869)	1038.502(539.748,1618.532)	903.220(468.653,1399.158)	1674.324(908.672,2681.168)	1586.366(790.853,2478.024)	1632.730(874.494,2543.250)	147
19	DALYs (Disability-Adjusted Life Years)	Age-standardized	Lebanese Republic	Cardiovascular diseases	Rate	1454.788(673.527,2374.211)	1058.166(532.467,1682.487)	1256.915(601.515,2038.096)	792.417(367.307,1235.357)	464.672(234.776,729.383)	616.366(293.365,957.165)	146
20	DALYs (Disability-Adjusted Life Years)	Age-standardized	Kingdom of Morocco	Cardiovascular diseases	Rate	896.084(510.736,1355.720)	1631.560(871.159,2557.391)	1263.627(709.558,1933.737)	1306.423(734.580,2039.119)	1758.620(913.705,2762.500)	1535.237(845.963,2350.011)	148
21	DALYs (Disability-Adjusted Life Years)	Age-standardized	Palestine	Cardiovascular diseases	Rate	1699.791(914.962,2786.541)	1691.616(941.736,2745.214)	1692.518(940.291,2736.350)	1529.815(825.333,2297.779)	1262.959(694.575,1846.700)	1397.725(773.039,2054.675)	149
22	DALYs (Disability-Adjusted Life Years)	Age-standardized	Kingdom of Saudi Arabia	Cardiovascular diseases	Rate	1588.352(858.371,2539.361)	1752.881(867.540,2839.880)	1660.055(891.678,2638.103)	2263.157(1218.345,3345.585)	1885.109(1016.353,2931.785)	2116.441(1177.843,3148.972)	152
23	DALYs (Disability-Adjusted Life Years)	Age-standardized	Syrian Arab Republic	Cardiovascular diseases	Rate	1762.739(862.997,2762.299)	1944.957(1005.984,2991.737)	1843.589(925.401,2816.383)	2601.961(1200.946,4353.133)	2158.771(1040.338,3442.301)	2336.307(1101.919,3804.964)	153
24	DALYs (Disability-Adjusted Life Years)	Age-standardized	Sultanate of Oman	Cardiovascular diseases	Rate	1248.958(598.118,2009.456)	1400.812(781.645,2235.203)	1322.894(722.438,2103.508)	1611.542(925.228,2380.151)	1200.676(707.328,1723.461)	1416.604(803.999,2074.095)	150
25	DALYs (Disability-Adjusted Life Years)	Age-standardized	Republic of Tunisia	Cardiovascular diseases	Rate	791.086(464.599,1187.155)	906.320(560.662,1360.075)	845.535(512.369,1256.662)	1198.440(600.193,1920.461)	924.863(486.461,1481.585)	1054.517(542.911,1643.133)	154
26	DALYs (Disability-Adjusted Life Years)	Age-standardized	State of Qatar	Cardiovascular diseases	Rate	1739.212(825.122,2856.995)	1350.927(654.207,2178.192)	1619.219(796.996,2607.110)	859.907(419.681,1374.241)	670.276(341.023,1048.770)	801.557(393.891,1252.475)	151
27	DALYs (Disability-Adjusted Life Years)	Age-standardized	Republic of Yemen	Cardiovascular diseases	Rate	853.600(465.774,1302.125)	1397.692(750.678,2139.814)	1145.903(678.092,1696.177)	1611.417(786.161,2622.947)	1521.998(857.401,2396.322)	1567.004(858.822,2422.849)	157
28	DALYs (Disability-Adjusted Life Years)	Age-standardized	Republic of Turkey	Cardiovascular diseases	Rate	1198.076(630.490,1853.849)	1064.621(583.039,1618.503)	1143.357(610.650,1750.060)	1011.304(517.083,1604.748)	760.240(405.196,1144.826)	889.473(467.153,1373.771)	155
29	DALYs (Disability-Adjusted Life Years)	Age-standardized	United Arab Emirates	Cardiovascular diseases	Rate	1304.094(631.869,2054.205)	1284.323(648.256,2077.771)	1325.088(662.213,2138.817)	899.910(467.052,1378.720)	2667.623(1478.955,3997.956)	1245.659(668.104,1883.861)	156
30	DALYs (Disability-Adjusted Life Years)	Age-standardized	Islamic Republic of Afghanistan	Cardiovascular diseases	Rate	1909.542(1007.093,2980.250)	1956.012(976.248,3046.462)	1926.366(1007.961,3015.222)	2109.410(1091.986,3298.919)	1785.421(952.660,2751.851)	1940.302(1061.273,2987.700)	160
31	DALYs (Disability-Adjusted Life Years)	Age-standardized	People's Republic of Bangladesh	Cardiovascular diseases	Rate	115.914(63.605,182.098)	167.454(88.336,257.254)	138.204(90.053,196.560)	224.873(80.911,386.640)	318.899(176.926,520.181)	269.252(134.181,432.510)	161
32	DALYs (Disability-Adjusted Life Years)	Age-standardized	Republic of India	Cardiovascular diseases	Rate	150.838(72.492,228.548)	196.349(101.829,287.561)	173.170(102.349,252.823)	366.055(153.364,578.041)	361.084(202.007,550.067)	365.473(188.458,545.286)	163
33	DALYs (Disability-Adjusted Life Years)	Age-standardized	Kingdom of Bhutan	Cardiovascular diseases	Rate	335.154(175.549,553.037)	532.991(253.051,887.200)	434.040(225.772,721.068)	503.396(236.987,857.648)	445.667(235.370,731.558)	476.221(245.094,789.882)	162
34	DALYs (Disability-Adjusted Life Years)	Age-standardized	Federal Democratic Republic of Nepal	Cardiovascular diseases	Rate	150.544(73.656,247.978)	213.353(106.633,352.411)	181.024(103.610,287.067)	386.765(181.632,608.654)	263.457(146.752,424.189)	320.547(172.727,501.921)	164
35	DALYs (Disability-Adjusted Life Years)	Age-standardized	Republic of Angola	Cardiovascular diseases	Rate	393.273(250.954,572.954)	781.683(454.442,1178.224)	590.567(382.861,847.600)	597.278(363.404,879.489)	902.674(560.207,1373.107)	772.914(486.838,1118.729)	168
36	DALYs (Disability-Adjusted Life Years)	Age-standardized	Islamic Republic of Pakistan	Cardiovascular diseases	Rate	229.634(129.707,366.893)	402.998(199.081,631.225)	306.512(170.182,472.882)	641.852(310.281,1094.877)	779.190(412.099,1232.794)	707.259(376.051,1111.884)	165
37	DALYs (Disability-Adjusted Life Years)	Age-standardized	Central African Republic	Cardiovascular diseases	Rate	339.846(150.787,556.781)	782.593(376.271,1238.963)	584.190(295.669,870.750)	663.518(344.633,1084.340)	1072.352(573.902,1692.317)	905.032(514.581,1391.909)	169
38	DALYs (Disability-Adjusted Life Years)	Age-standardized	Republic of the Congo	Cardiovascular diseases	Rate	700.358(380.343,1022.865)	1153.661(667.740,1754.767)	958.238(609.813,1406.870)	731.099(426.211,1123.709)	1636.140(987.611,2494.555)	1213.719(767.049,1813.190)	170
39	DALYs (Disability-Adjusted Life Years)	Age-standardized	Democratic Republic of the Congo	Cardiovascular diseases	Rate	384.308(200.280,612.829)	578.794(299.178,866.980)	486.228(291.823,716.486)	734.955(363.467,1166.458)	991.865(564.418,1542.724)	889.290(520.666,1318.235)	171
40	DALYs (Disability-Adjusted Life Years)	Age-standardized	Gabonese Republic	Cardiovascular diseases	Rate	719.117(437.211,1036.022)	1373.402(860.157,1984.830)	1089.760(722.764,1536.273)	1132.169(642.689,1686.415)	1386.667(772.204,2197.019)	1292.974(794.557,2010.347)	173
41	DALYs (Disability-Adjusted Life Years)	Age-standardized	Republic of Equatorial Guinea	Cardiovascular diseases	Rate	753.464(448.300,1122.456)	1224.532(699.876,1856.639)	1018.399(637.982,1491.650)	1055.110(594.200,1657.875)	1073.187(549.122,1854.303)	1069.773(590.894,1729.066)	172
42	DALYs (Disability-Adjusted Life Years)	Age-standardized	Republic of Burundi	Cardiovascular diseases	Rate	96.355(26.270,183.888)	499.888(175.484,821.026)	317.724(118.460,512.917)	160.287(80.422,268.868)	467.670(283.126,694.137)	309.745(201.691,444.631)	175
43	DALYs (Disability-Adjusted Life Years)	Age-standardized	Union of the Comoros	Cardiovascular diseases	Rate	276.179(151.814,425.242)	710.808(406.433,1061.688)	502.741(297.284,739.010)	489.495(264.439,759.329)	743.190(441.103,1122.443)	629.064(381.464,938.698)	176
44	DALYs (Disability-Adjusted Life Years)	Age-standardized	Federal Democratic Republic of Ethiopia	Cardiovascular diseases	Rate	263.037(179.965,362.008)	583.095(297.938,851.246)	419.219(263.200,564.226)	207.641(113.956,311.296)	303.431(200.169,431.530)	254.575(179.201,345.476)	179
45	DALYs (Disability-Adjusted Life Years)	Age-standardized	Republic of Djibouti	Cardiovascular diseases	Rate	167.830(90.108,297.502)	446.380(274.734,689.970)	308.785(211.791,459.098)	285.794(158.366,458.869)	433.865(259.563,662.512)	357.397(228.746,528.043)	177
46	DALYs (Disability-Adjusted Life Years)	Age-standardized	Republic of San Marino	Cardiovascular diseases	Rate	386.894(166.587,646.852)	229.130(109.739,381.826)	306.669(141.787,512.151)	183.778(81.300,325.351)	135.113(65.626,230.781)	158.767(75.111,270.378)	396
47	DALYs (Disability-Adjusted Life Years)	Age-standardized	Puerto Rico	Cardiovascular diseases	Rate	915.607(479.881,1422.283)	572.051(304.401,869.819)	733.512(386.810,1131.157)	671.264(386.505,1014.737)	306.515(179.633,442.277)	475.840(277.072,706.352)	385
48	DALYs (Disability-Adjusted Life Years)	Age-standardized	Republic of Palau	Cardiovascular diseases	Rate	2362.443(828.850,4054.003)	1148.346(436.968,1945.631)	1764.557(628.133,3036.210)	2458.396(939.030,4134.358)	1230.710(481.278,2098.180)	1917.265(751.596,3217.407)	380
49	DALYs (Disability-Adjusted Life Years)	Age-standardized	Tokelau	Cardiovascular diseases	Rate	1883.171(824.725,3255.191)	1584.523(801.967,2669.190)	1722.004(820.160,2862.957)	2102.945(961.731,3417.179)	1504.098(704.298,2450.180)	1804.048(812.650,2931.301)	413
50	DALYs (Disability-Adjusted Life Years)	Age-standardized	Tuvalu	Cardiovascular diseases	Rate	2742.045(1212.979,4490.303)	1872.052(920.078,2925.689)	2255.139(1068.083,3621.921)	3185.626(1377.273,5380.957)	1805.692(790.009,2890.189)	2513.185(1148.392,3998.232)	416
51	DALYs (Disability-Adjusted Life Years)	Age-standardized	United States Virgin Islands	Cardiovascular diseases	Rate	1283.969(665.706,2023.047)	1091.168(607.329,1658.960)	1189.069(643.732,1829.033)	992.433(529.250,1529.638)	465.075(256.487,726.779)	707.632(383.175,1073.228)	422
52	DALYs (Disability-Adjusted Life Years)	Age-standardized	Saint Kitts and Nevis	Cardiovascular diseases	Rate	1081.465(560.206,1674.659)	1055.783(495.312,1713.253)	1064.203(521.258,1674.956)	1009.893(570.150,1548.701)	668.544(386.991,983.651)	840.928(481.853,1241.952)	393
53	DALYs (Disability-Adjusted Life Years)	Age-standardized	Republic of South Sudan	Cardiovascular diseases	Rate	164.346(67.729,281.590)	377.039(201.452,591.050)	254.664(146.340,387.901)	231.294(117.081,371.505)	343.976(178.717,508.240)	284.485(171.712,428.587)	435
54	DALYs (Disability-Adjusted Life Years)	Age-standardized	Republic of Sudan	Cardiovascular diseases	Rate	1251.503(707.349,1893.627)	2169.897(1142.977,3450.907)	1692.479(961.509,2623.367)	1763.321(846.729,2841.920)	1912.399(968.121,3039.941)	1825.525(926.161,2852.790)	522
55	DALYs (Disability-Adjusted Life Years)	Age-standardized	Northern Mariana Islands	Cardiovascular diseases	Rate	1273.966(451.653,2191.557)	854.216(307.155,1502.747)	1117.149(399.800,1922.857)	1709.614(675.752,2729.773)	843.084(346.367,1361.041)	1296.777(525.021,2070.665)	376
56	DALYs (Disability-Adjusted Life Years)	Age-standardized	Global	Cardiovascular diseases	Rate	561.579(296.684,865.256)	500.108(279.247,768.291)	535.014(291.219,821.151)	587.752(300.173,913.388)	469.478(254.303,699.363)	528.997(277.277,808.640)	1
57	DALYs (Disability-Adjusted Life Years)	Age-standardized	Taiwan (Province of China)	Cardiovascular diseases	Rate	284.228(180.978,426.824)	245.393(160.356,353.759)	267.298(173.705,383.636)	307.081(185.725,455.187)	171.716(96.441,253.904)	237.867(141.537,351.160)	8
58	DALYs (Disability-Adjusted Life Years)	Age-standardized	Democratic People's Republic of Korea	Cardiovascular diseases	Rate	192.486(111.611,305.754)	186.779(102.275,297.726)	191.675(115.291,297.688)	350.553(189.802,599.655)	399.368(232.132,699.282)	392.985(229.876,667.254)	7
59	DALYs (Disability-Adjusted Life Years)	Age-standardized	Kingdom of Cambodia	Cardiovascular diseases	Rate	242.329(157.138,342.970)	304.018(151.179,466.150)	277.844(164.847,406.092)	314.233(197.960,463.584)	322.781(192.628,478.962)	321.975(203.741,463.939)	10
60	DALYs (Disability-Adjusted Life Years)	Age-standardized	Malaysia	Cardiovascular diseases	Rate	435.688(192.988,695.782)	469.771(200.624,769.896)	455.136(196.085,723.120)	544.285(228.762,867.641)	545.501(198.002,910.934)	546.417(219.164,875.115)	13
61	DALYs (Disability-Adjusted Life Years)	Age-standardized	Republic of Indonesia	Cardiovascular diseases	Rate	217.647(135.250,307.838)	275.753(164.558,398.874)	248.134(160.853,341.790)	500.392(285.917,773.774)	548.071(303.574,836.287)	527.136(310.044,775.640)	11
62	DALYs (Disability-Adjusted Life Years)	Age-standardized	Republic of Maldives	Cardiovascular diseases	Rate	338.258(168.131,545.207)	562.937(274.326,901.085)	434.620(213.738,679.333)	279.862(128.855,464.163)	251.037(126.536,404.092)	271.525(133.136,443.084)	14
63	DALYs (Disability-Adjusted Life Years)	Age-standardized	Lao People's Democratic Republic	Cardiovascular diseases	Rate	446.108(240.254,684.514)	516.619(238.811,851.697)	484.684(251.892,749.064)	593.896(318.478,939.649)	532.313(299.123,886.047)	564.923(319.923,893.416)	12
64	DALYs (Disability-Adjusted Life Years)	Age-standardized	Republic of the Union of Myanmar	Cardiovascular diseases	Rate	339.454(155.722,526.062)	595.934(312.966,958.504)	474.034(269.367,747.244)	399.619(208.931,620.233)	435.133(247.871,691.732)	421.115(244.552,651.272)	15
65	DALYs (Disability-Adjusted Life Years)	Age-standardized	People's Republic of China	Cardiovascular diseases	Rate	286.556(199.798,414.438)	277.221(186.722,401.648)	281.040(196.227,396.573)	465.383(236.366,780.855)	333.686(155.354,552.526)	396.087(197.273,638.543)	6
66	DALYs (Disability-Adjusted Life Years)	Age-standardized	Republic of the Philippines	Cardiovascular diseases	Rate	506.258(336.145,703.525)	395.061(276.236,555.400)	447.894(312.955,616.926)	858.532(503.034,1324.985)	607.212(374.686,914.089)	734.325(442.126,1080.776)	16
67	DALYs (Disability-Adjusted Life Years)	Age-standardized	Democratic Republic of Timor-Leste	Cardiovascular diseases	Rate	115.413(60.074,185.450)	174.954(87.449,283.306)	144.790(74.704,222.055)	263.145(145.591,422.629)	257.941(161.537,383.964)	261.497(165.113,385.744)	19
68	DALYs (Disability-Adjusted Life Years)	Age-standardized	Democratic Socialist Republic of Sri Lanka	Cardiovascular diseases	Rate	376.709(242.806,526.725)	349.122(224.600,503.446)	362.712(244.654,502.775)	409.341(186.278,722.363)	328.751(161.138,558.245)	369.974(180.194,627.737)	17
69	DALYs (Disability-Adjusted Life Years)	Age-standardized	Socialist Republic of Viet Nam	Cardiovascular diseases	Rate	85.332(45.172,143.237)	113.403(70.522,183.258)	102.696(66.952,157.695)	196.894(98.657,325.240)	171.550(107.082,256.904)	186.826(112.804,281.458)	20
70	DALYs (Disability-Adjusted Life Years)	Age-standardized	Kingdom of Thailand	Cardiovascular diseases	Rate	127.404(57.409,223.693)	141.264(58.251,238.778)	135.520(61.307,222.350)	237.794(88.871,427.815)	203.147(72.980,361.491)	221.411(81.143,391.126)	18
71	DALYs (Disability-Adjusted Life Years)	Age-standardized	Republic of the Marshall Islands	Cardiovascular diseases	Rate	2434.248(1079.875,4043.498)	1943.578(999.595,2979.413)	2215.792(1080.960,3495.520)	3147.266(1324.858,5240.750)	2291.285(1003.906,3742.596)	2723.442(1182.636,4483.656)	24
72	DALYs (Disability-Adjusted Life Years)	Age-standardized	Republic of Fiji	Cardiovascular diseases	Rate	2238.084(978.850,3673.453)	1579.072(812.136,2482.200)	1904.591(904.214,3057.764)	2643.271(1244.559,4335.459)	1624.648(758.545,2541.422)	2119.311(1004.072,3421.669)	22
73	DALYs (Disability-Adjusted Life Years)	Age-standardized	Republic of Kiribati	Cardiovascular diseases	Rate	1991.242(715.573,3402.354)	1033.555(419.793,1695.160)	1496.821(574.388,2495.712)	2818.119(1018.554,4802.289)	1235.357(462.515,2109.843)	1976.801(742.073,3318.652)	23
74	DALYs (Disability-Adjusted Life Years)	Age-standardized	Federated States of Micronesia	Cardiovascular diseases	Rate	2777.278(1221.304,4618.657)	2109.093(1029.921,3417.648)	2460.317(1157.247,4106.877)	3432.188(1468.167,5601.844)	2090.919(878.864,3338.555)	2768.577(1177.521,4476.346)	25
75	DALYs (Disability-Adjusted Life Years)	Age-standardized	Independent State of Papua New Guinea	Cardiovascular diseases	Rate	476.099(193.740,842.771)	703.765(345.549,1297.259)	585.000(296.010,1024.473)	718.964(284.982,1284.977)	747.234(346.296,1339.604)	729.527(344.787,1313.774)	26
76	DALYs (Disability-Adjusted Life Years)	Age-standardized	Independent State of Samoa	Cardiovascular diseases	Rate	2170.567(1040.616,3427.809)	1531.415(735.692,2405.802)	1860.485(895.216,2884.660)	2533.451(1118.288,4028.212)	1889.280(841.712,3022.110)	2226.016(1007.878,3541.930)	27
77	DALYs (Disability-Adjusted Life Years)	Age-standardized	Kingdom of Tonga	Cardiovascular diseases	Rate	1360.916(566.345,2155.284)	740.008(279.455,1203.090)	1037.870(417.568,1648.723)	1755.822(822.688,2771.295)	789.625(304.026,1331.528)	1252.854(556.717,2002.150)	29
78	DALYs (Disability-Adjusted Life Years)	Age-standardized	Solomon Islands	Cardiovascular diseases	Rate	1187.853(515.311,2164.190)	1204.621(526.724,2089.784)	1190.865(527.807,2102.743)	1799.240(716.496,3155.571)	1378.667(576.951,2336.929)	1589.878(643.977,2767.078)	28
79	DALYs (Disability-Adjusted Life Years)	Age-standardized	Republic of Vanuatu	Cardiovascular diseases	Rate	1388.801(593.636,2565.972)	1132.819(545.756,1944.688)	1267.205(592.314,2252.802)	2154.058(945.638,3600.976)	1348.011(605.132,2201.428)	1752.669(752.695,2921.844)	30
80	DALYs (Disability-Adjusted Life Years)	Age-standardized	Georgia	Cardiovascular diseases	Rate	1735.345(683.113,2843.101)	1034.796(426.946,1689.719)	1358.268(558.364,2229.828)	1516.003(851.755,2332.910)	753.678(450.373,1125.607)	1100.952(631.253,1652.870)	35
81	DALYs (Disability-Adjusted Life Years)	Age-standardized	Republic of Armenia	Cardiovascular diseases	Rate	1169.338(510.853,1907.511)	1067.346(494.300,1710.701)	1143.288(510.852,1825.563)	1060.441(472.436,1745.680)	740.883(380.113,1155.267)	897.000(429.851,1438.424)	33
82	DALYs (Disability-Adjusted Life Years)	Age-standardized	Republic of Kazakhstan	Cardiovascular diseases	Rate	1183.551(495.801,1960.477)	1057.814(408.743,1791.985)	1166.268(473.344,1945.268)	1032.298(413.811,1782.016)	911.496(360.712,1534.280)	1001.419(406.262,1702.293)	36
83	DALYs (Disability-Adjusted Life Years)	Age-standardized	Republic of Azerbaijan	Cardiovascular diseases	Rate	1857.301(865.145,3038.986)	1166.660(554.762,1847.343)	1457.583(683.858,2356.538)	1528.638(685.859,2501.190)	1077.912(484.493,1774.466)	1285.601(591.721,2084.943)	34
84	DALYs (Disability-Adjusted Life Years)	Age-standardized	Kyrgyz Republic	Cardiovascular diseases	Rate	1273.406(516.401,2133.833)	999.324(370.411,1700.305)	1134.564(432.263,1913.301)	1444.983(662.980,2303.085)	1016.671(468.044,1634.506)	1221.514(551.864,1942.640)	37
85	DALYs (Disability-Adjusted Life Years)	Age-standardized	Turkmenistan	Cardiovascular diseases	Rate	1760.111(734.593,2909.177)	1215.556(500.534,2010.551)	1470.844(606.696,2415.451)	1797.991(728.578,3129.716)	1306.824(546.074,2207.825)	1543.495(649.841,2657.802)	40
86	DALYs (Disability-Adjusted Life Years)	Age-standardized	Mongolia	Cardiovascular diseases	Rate	1133.687(423.422,1900.863)	937.779(353.605,1605.883)	1033.149(397.343,1769.998)	1005.800(357.401,1718.171)	575.464(209.841,1009.117)	774.132(279.318,1334.884)	38
87	DALYs (Disability-Adjusted Life Years)	Age-standardized	Republic of Uzbekistan	Cardiovascular diseases	Rate	1317.735(570.103,2138.967)	1082.999(444.141,1750.255)	1201.068(495.330,1943.025)	1578.925(712.087,2577.651)	1314.501(619.657,2120.728)	1446.108(663.448,2330.047)	41
88	DALYs (Disability-Adjusted Life Years)	Age-standardized	Republic of Tajikistan	Cardiovascular diseases	Rate	1447.791(788.336,2215.958)	1384.608(684.650,2154.880)	1427.116(738.306,2162.951)	1139.176(565.687,1813.655)	1248.360(614.808,2017.915)	1197.589(601.972,1911.375)	39
89	DALYs (Disability-Adjusted Life Years)	Age-standardized	Republic of Bulgaria	Cardiovascular diseases	Rate	2177.801(1025.042,3441.082)	1372.166(703.167,2162.943)	1761.708(864.892,2807.970)	2687.519(1763.681,3881.863)	1567.452(1035.411,2225.766)	2101.908(1386.332,3006.464)	45
90	DALYs (Disability-Adjusted Life Years)	Age-standardized	Republic of Albania	Cardiovascular diseases	Rate	856.341(379.559,1444.003)	582.250(250.587,989.605)	707.987(315.594,1193.605)	700.658(296.147,1200.290)	563.712(225.265,982.962)	632.642(263.977,1090.620)	43
91	DALYs (Disability-Adjusted Life Years)	Age-standardized	Bosnia and Herzegovina	Cardiovascular diseases	Rate	943.492(391.646,1546.993)	749.307(325.834,1224.074)	849.644(374.040,1388.030)	803.297(359.587,1356.340)	593.816(268.241,939.362)	700.442(316.784,1132.837)	44
92	DALYs (Disability-Adjusted Life Years)	Age-standardized	Republic of Croatia	Cardiovascular diseases	Rate	1501.560(675.771,2483.648)	854.093(457.941,1345.509)	1139.400(563.459,1833.397)	794.209(376.200,1279.907)	454.799(235.790,716.787)	621.797(310.844,993.838)	46
93	DALYs (Disability-Adjusted Life Years)	Age-standardized	Czech Republic	Cardiovascular diseases	Rate	2041.145(742.310,3398.166)	832.648(286.678,1460.634)	1373.519(492.154,2300.623)	784.271(382.391,1269.059)	394.278(197.521,638.452)	582.058(287.892,941.698)	47
94	DALYs (Disability-Adjusted Life Years)	Age-standardized	Hungary	Cardiovascular diseases	Rate	2154.895(994.375,3436.509)	1102.087(548.986,1743.915)	1580.569(766.645,2501.216)	1370.598(770.669,2063.764)	706.368(413.029,1051.176)	1012.241(590.574,1515.663)	48
95	DALYs (Disability-Adjusted Life Years)	Age-standardized	Republic of Poland	Cardiovascular diseases	Rate	1531.879(656.749,2549.121)	834.602(379.606,1335.384)	1164.784(516.363,1912.579)	784.462(389.969,1259.505)	430.961(231.353,676.352)	602.103(316.844,933.084)	51
96	DALYs (Disability-Adjusted Life Years)	Age-standardized	North Macedonia	Cardiovascular diseases	Rate	1478.669(683.920,2377.775)	1211.283(605.086,1935.380)	1343.211(648.763,2139.201)	1253.678(612.894,2086.337)	1187.362(613.301,1916.363)	1246.188(643.112,2001.181)	49
97	DALYs (Disability-Adjusted Life Years)	Age-standardized	Romania	Cardiovascular diseases	Rate	1600.095(815.523,2486.868)	1093.550(607.870,1669.568)	1337.116(711.861,2053.548)	1407.931(749.047,2176.280)	787.876(453.228,1205.187)	1081.647(601.543,1662.174)	52
98	DALYs (Disability-Adjusted Life Years)	Age-standardized	Montenegro	Cardiovascular diseases	Rate	1358.930(551.306,2343.384)	569.221(210.848,1016.110)	931.806(363.015,1604.771)	1523.966(620.981,2572.886)	827.382(315.687,1407.677)	1149.994(463.340,1949.274)	50
99	DALYs (Disability-Adjusted Life Years)	Age-standardized	Republic of Serbia	Cardiovascular diseases	Rate	1289.997(592.040,2122.216)	1136.764(552.142,1837.973)	1226.312(595.779,2002.795)	1119.392(552.868,1794.958)	905.487(456.471,1427.006)	1016.265(511.508,1589.864)	53
100	DALYs (Disability-Adjusted Life Years)	Age-standardized	Republic of Belarus	Cardiovascular diseases	Rate	1301.676(497.559,2218.644)	864.604(308.160,1495.828)	1069.149(394.155,1823.920)	1975.222(721.040,3408.195)	935.890(337.558,1615.234)	1386.085(504.024,2403.441)	57
101	DALYs (Disability-Adjusted Life Years)	Age-standardized	Slovak Republic	Cardiovascular diseases	Rate	2010.432(812.320,3277.858)	1064.463(452.652,1749.371)	1503.181(625.665,2447.231)	1082.382(518.148,1729.670)	645.470(304.170,1046.520)	856.628(403.169,1356.249)	54
102	DALYs (Disability-Adjusted Life Years)	Age-standardized	Republic of Slovenia	Cardiovascular diseases	Rate	1014.765(464.698,1661.810)	535.595(295.461,826.853)	747.492(374.207,1183.005)	469.001(260.169,731.407)	266.368(151.136,403.208)	364.915(211.324,548.626)	55
103	DALYs (Disability-Adjusted Life Years)	Age-standardized	Republic of Estonia	Cardiovascular diseases	Rate	1940.920(821.603,3137.105)	1028.788(438.666,1676.705)	1421.256(598.338,2286.639)	1323.682(957.746,1795.944)	722.387(470.007,984.304)	999.927(702.100,1356.351)	58
104	DALYs (Disability-Adjusted Life Years)	Age-standardized	Republic of Moldova	Cardiovascular diseases	Rate	1296.568(477.655,2164.920)	1211.916(444.691,2058.161)	1263.020(461.433,2103.679)	1763.031(895.297,2759.113)	1178.635(643.656,1752.154)	1445.681(768.334,2208.323)	61
105	DALYs (Disability-Adjusted Life Years)	Age-standardized	Republic of Latvia	Cardiovascular diseases	Rate	1704.758(625.482,2940.242)	1041.597(349.084,1833.573)	1338.317(464.492,2315.940)	1294.381(636.033,2109.255)	680.397(351.042,1101.305)	958.502(473.745,1530.695)	59
106	DALYs (Disability-Adjusted Life Years)	Age-standardized	Russian Federation	Cardiovascular diseases	Rate	1365.016(493.678,2233.565)	950.489(313.014,1632.019)	1142.019(389.160,1924.921)	1415.907(539.595,2395.951)	859.680(328.258,1415.409)	1112.959(426.176,1860.039)	62
107	DALYs (Disability-Adjusted Life Years)	Age-standardized	Republic of Lithuania	Cardiovascular diseases	Rate	1442.254(572.164,2455.899)	837.016(316.184,1432.742)	1106.978(428.437,1870.793)	1289.384(599.045,2108.178)	564.948(262.935,926.350)	880.640(410.006,1433.011)	60
108	DALYs (Disability-Adjusted Life Years)	Age-standardized	Ukraine	Cardiovascular diseases	Rate	1303.917(488.634,2182.442)	990.990(367.670,1693.893)	1134.143(422.720,1912.173)	1889.275(758.740,3384.125)	1155.822(435.729,2055.662)	1480.133(579.107,2525.219)	63
109	DALYs (Disability-Adjusted Life Years)	Age-standardized	Japan	Cardiovascular diseases	Rate	144.495(77.574,225.019)	103.424(59.182,158.137)	124.908(68.762,189.911)	118.215(53.382,189.260)	45.161(22.021,71.933)	81.639(38.173,130.776)	67
110	DALYs (Disability-Adjusted Life Years)	Age-standardized	Republic of Korea	Cardiovascular diseases	Rate	193.453(115.678,333.944)	125.375(72.789,202.860)	160.594(96.680,258.459)	97.053(44.211,163.574)	77.212(39.537,123.785)	90.987(44.635,145.040)	68
111	DALYs (Disability-Adjusted Life Years)	Age-standardized	Brunei Darussalam	Cardiovascular diseases	Rate	460.289(249.967,697.320)	295.321(159.912,457.294)	384.970(208.108,582.260)	538.546(254.866,843.339)	284.070(133.271,445.793)	414.774(194.608,631.054)	66
112	DALYs (Disability-Adjusted Life Years)	Age-standardized	Republic of Singapore	Cardiovascular diseases	Rate	419.741(235.771,622.665)	195.630(113.080,288.724)	301.945(174.319,442.609)	265.371(152.989,403.300)	125.427(70.135,188.311)	197.118(114.518,288.489)	69
113	DALYs (Disability-Adjusted Life Years)	Age-standardized	New Zealand	Cardiovascular diseases	Rate	922.287(381.856,1525.362)	450.919(182.010,724.334)	675.954(280.197,1115.795)	396.853(170.465,637.401)	186.968(79.680,308.730)	288.538(124.796,465.260)	72
114	DALYs (Disability-Adjusted Life Years)	Age-standardized	Australia	Cardiovascular diseases	Rate	678.027(272.894,1132.317)	363.336(145.624,621.296)	516.424(205.885,862.768)	325.655(144.195,530.713)	160.618(69.731,264.941)	240.978(105.928,395.938)	71
115	DALYs (Disability-Adjusted Life Years)	Age-standardized	Principality of Andorra	Cardiovascular diseases	Rate	335.818(145.697,585.310)	293.779(149.895,487.631)	321.307(155.268,537.470)	187.907(84.659,340.480)	199.908(108.618,334.441)	197.791(99.085,347.526)	74
116	DALYs (Disability-Adjusted Life Years)	Age-standardized	Republic of Cyprus	Cardiovascular diseases	Rate	671.914(327.217,1058.503)	461.754(239.306,753.944)	564.427(291.216,849.813)	422.564(206.575,706.008)	254.958(143.787,396.701)	343.572(187.539,547.998)	77
117	DALYs (Disability-Adjusted Life Years)	Age-standardized	Republic of Austria	Cardiovascular diseases	Rate	733.407(317.508,1227.294)	366.269(177.126,596.541)	530.553(242.751,860.903)	353.531(186.728,575.963)	218.586(117.886,339.227)	286.788(154.700,459.283)	75
118	DALYs (Disability-Adjusted Life Years)	Age-standardized	Kingdom of Denmark	Cardiovascular diseases	Rate	721.775(277.217,1182.462)	321.747(122.222,540.714)	509.001(194.461,841.605)	222.864(98.192,379.576)	114.851(44.060,200.340)	167.609(70.940,285.175)	78
119	DALYs (Disability-Adjusted Life Years)	Age-standardized	Kingdom of Belgium	Cardiovascular diseases	Rate	453.149(168.422,728.150)	245.774(93.824,416.681)	345.089(132.166,566.584)	209.358(84.292,354.056)	119.571(49.513,199.590)	163.592(68.301,272.311)	76
120	DALYs (Disability-Adjusted Life Years)	Age-standardized	Republic of Finland	Cardiovascular diseases	Rate	1011.728(409.364,1674.894)	442.608(187.353,726.950)	704.631(292.493,1154.082)	485.832(260.371,767.695)	248.727(133.189,378.140)	366.528(204.799,573.911)	79
121	DALYs (Disability-Adjusted Life Years)	Age-standardized	French Republic	Cardiovascular diseases	Rate	342.202(155.929,550.315)	152.920(80.104,235.376)	240.473(114.930,376.188)	213.370(99.467,346.841)	104.354(52.417,164.911)	156.225(77.794,251.548)	80
122	DALYs (Disability-Adjusted Life Years)	Age-standardized	Republic of Iceland	Cardiovascular diseases	Rate	741.988(293.926,1249.780)	338.735(130.091,579.211)	533.593(209.514,906.293)	317.123(136.307,524.954)	159.595(68.093,263.495)	238.518(105.670,395.617)	83
123	DALYs (Disability-Adjusted Life Years)	Age-standardized	Federal Republic of Germany	Cardiovascular diseases	Rate	986.614(451.043,1609.354)	510.690(253.874,802.320)	722.938(345.596,1157.847)	416.712(213.020,678.483)	235.101(125.480,360.338)	325.129(176.799,513.124)	81
124	DALYs (Disability-Adjusted Life Years)	Age-standardized	Ireland	Cardiovascular diseases	Rate	881.053(344.103,1492.153)	409.945(160.271,710.920)	636.304(251.935,1078.931)	291.724(124.462,491.241)	139.961(61.899,232.728)	214.020(94.028,355.458)	84
125	DALYs (Disability-Adjusted Life Years)	Age-standardized	Hellenic Republic	Cardiovascular diseases	Rate	606.701(243.499,1017.910)	358.308(152.169,598.340)	480.234(200.284,807.500)	573.092(271.868,927.752)	272.472(139.261,437.487)	416.470(200.227,675.811)	82
126	DALYs (Disability-Adjusted Life Years)	Age-standardized	State of Israel	Cardiovascular diseases	Rate	630.911(259.138,1024.796)	428.359(183.181,716.683)	523.332(218.825,862.644)	197.295(83.844,334.573)	116.737(51.207,193.535)	155.901(68.159,263.910)	85
127	DALYs (Disability-Adjusted Life Years)	Age-standardized	Republic of Malta	Cardiovascular diseases	Rate	568.049(228.383,910.860)	400.000(167.376,649.938)	479.317(199.647,769.588)	313.206(152.440,516.795)	231.160(114.960,373.511)	274.791(136.718,446.802)	88
128	DALYs (Disability-Adjusted Life Years)	Age-standardized	Republic of Italy	Cardiovascular diseases	Rate	488.994(230.598,790.201)	278.532(153.365,424.328)	377.519(195.854,594.383)	309.913(180.055,479.496)	193.170(112.307,286.120)	250.046(146.882,377.348)	86
129	DALYs (Disability-Adjusted Life Years)	Age-standardized	Kingdom of the Netherlands	Cardiovascular diseases	Rate	532.722(200.381,894.850)	267.338(101.820,459.256)	393.701(148.654,669.751)	190.563(80.622,326.305)	124.854(54.626,211.779)	157.756(68.996,268.701)	89
130	DALYs (Disability-Adjusted Life Years)	Age-standardized	Grand Duchy of Luxembourg	Cardiovascular diseases	Rate	701.857(262.768,1172.665)	336.060(134.884,565.149)	504.001(197.580,836.079)	265.747(123.244,430.649)	152.722(78.516,241.815)	209.820(104.711,341.760)	87
131	DALYs (Disability-Adjusted Life Years)	Age-standardized	Kingdom of Norway	Cardiovascular diseases	Rate	704.831(275.056,1161.906)	286.595(108.498,490.928)	484.162(185.724,807.475)	181.833(75.623,307.585)	104.004(44.278,171.791)	143.414(61.001,240.106)	90
132	DALYs (Disability-Adjusted Life Years)	Age-standardized	Kingdom of Sweden	Cardiovascular diseases	Rate	622.299(234.810,1041.803)	289.445(110.200,499.766)	447.266(167.360,749.425)	251.581(122.240,417.401)	167.542(83.090,275.368)	210.810(105.858,345.635)	93
133	DALYs (Disability-Adjusted Life Years)	Age-standardized	Swiss Confederation	Cardiovascular diseases	Rate	549.106(241.223,878.516)	246.024(126.041,387.505)	385.874(183.039,620.852)	195.690(108.483,307.226)	121.016(69.991,185.269)	158.973(88.464,239.396)	94
134	DALYs (Disability-Adjusted Life Years)	Age-standardized	Portuguese Republic	Cardiovascular diseases	Rate	521.761(190.199,896.213)	352.533(135.759,636.898)	434.580(167.161,763.199)	289.196(128.777,486.888)	168.790(82.439,279.720)	227.121(107.575,381.290)	91
135	DALYs (Disability-Adjusted Life Years)	Age-standardized	Kingdom of Spain	Cardiovascular diseases	Rate	479.526(184.359,812.791)	281.754(118.097,482.981)	380.282(154.944,641.025)	313.069(147.719,516.473)	160.477(83.343,251.426)	235.420(119.765,379.591)	92
136	DALYs (Disability-Adjusted Life Years)	Age-standardized	United Kingdom of Great Britain and Northern Ireland	Cardiovascular diseases	Rate	1012.391(415.948,1685.267)	455.997(178.502,771.974)	715.427(291.170,1190.976)	390.977(182.390,627.727)	182.659(83.159,299.068)	283.727(132.682,458.421)	95
137	DALYs (Disability-Adjusted Life Years)	Age-standardized	Eastern Republic of Uruguay	Cardiovascular diseases	Rate	832.800(340.175,1389.702)	493.389(208.937,829.405)	656.285(278.879,1092.211)	583.833(288.368,923.947)	315.601(166.046,494.788)	442.109(230.623,694.732)	99
138	DALYs (Disability-Adjusted Life Years)	Age-standardized	Argentine Republic	Cardiovascular diseases	Rate	979.775(473.499,1563.027)	584.001(283.256,946.761)	772.055(374.308,1239.436)	602.176(324.815,921.639)	356.369(199.505,541.914)	472.444(259.593,714.915)	97
139	DALYs (Disability-Adjusted Life Years)	Age-standardized	Republic of Chile	Cardiovascular diseases	Rate	663.305(307.025,1094.200)	511.584(251.065,840.748)	583.211(280.665,964.938)	487.132(258.146,750.439)	291.486(160.243,447.120)	384.714(208.983,588.179)	98
140	DALYs (Disability-Adjusted Life Years)	Age-standardized	Canada	Cardiovascular diseases	Rate	690.797(284.371,1172.416)	347.874(136.058,598.294)	511.535(206.174,865.453)	364.605(165.903,581.353)	181.427(82.451,290.973)	270.252(124.528,426.296)	101
141	DALYs (Disability-Adjusted Life Years)	Age-standardized	Antigua and Barbuda	Cardiovascular diseases	Rate	829.469(509.113,1220.922)	691.089(453.467,996.504)	757.807(484.490,1104.649)	781.528(530.056,1105.649)	819.930(589.550,1087.950)	808.583(578.821,1096.562)	105
142	DALYs (Disability-Adjusted Life Years)	Age-standardized	United States of America	Cardiovascular diseases	Rate	985.669(461.190,1581.737)	520.422(246.194,835.104)	739.344(348.429,1183.292)	853.414(478.273,1241.429)	445.843(252.953,648.360)	641.982(368.966,936.040)	102
143	DALYs (Disability-Adjusted Life Years)	Age-standardized	Republic of Cuba	Cardiovascular diseases	Rate	487.293(207.762,778.528)	539.221(224.403,860.779)	513.847(218.299,805.551)	642.678(339.497,1013.120)	512.730(286.449,795.620)	577.645(310.947,897.015)	109
144	DALYs (Disability-Adjusted Life Years)	Age-standardized	Commonwealth of the Bahamas	Cardiovascular diseases	Rate	1383.928(963.243,1931.718)	1107.516(776.564,1505.616)	1241.164(880.893,1713.707)	1591.188(1104.531,2221.861)	1095.599(788.171,1484.715)	1330.395(942.502,1823.396)	106
145	DALYs (Disability-Adjusted Life Years)	Age-standardized	Barbados	Cardiovascular diseases	Rate	649.381(331.481,1022.313)	564.407(302.062,887.608)	606.019(320.149,947.865)	606.073(330.075,965.675)	533.179(289.230,831.682)	568.403(307.106,895.654)	107
146	DALYs (Disability-Adjusted Life Years)	Age-standardized	Commonwealth of Dominica	Cardiovascular diseases	Rate	1266.140(782.860,1785.414)	1162.977(754.750,1675.292)	1204.835(779.618,1697.313)	1328.680(841.010,1881.839)	1033.529(669.294,1500.414)	1191.232(770.099,1688.149)	110
147	DALYs (Disability-Adjusted Life Years)	Age-standardized	Belize	Cardiovascular diseases	Rate	675.236(367.077,1058.160)	767.375(421.448,1139.101)	724.836(395.938,1100.237)	800.174(493.405,1151.498)	739.574(486.723,1014.956)	769.782(495.338,1079.173)	108
148	DALYs (Disability-Adjusted Life Years)	Age-standardized	Dominican Republic	Cardiovascular diseases	Rate	551.454(307.894,854.490)	487.341(278.149,769.585)	519.064(289.457,811.494)	1004.766(501.064,1621.535)	650.749(314.851,1028.068)	825.186(407.583,1329.558)	111
149	DALYs (Disability-Adjusted Life Years)	Age-standardized	Grenada	Cardiovascular diseases	Rate	683.716(363.326,1049.739)	896.308(498.577,1379.672)	801.962(442.771,1212.802)	837.792(522.585,1254.250)	770.783(488.044,1097.464)	805.493(509.267,1165.529)	112
150	DALYs (Disability-Adjusted Life Years)	Age-standardized	Jamaica	Cardiovascular diseases	Rate	511.918(375.887,699.692)	766.134(509.391,1089.326)	647.341(447.878,904.495)	737.743(459.759,1121.968)	735.545(440.795,1087.799)	739.064(455.420,1101.437)	115
151	DALYs (Disability-Adjusted Life Years)	Age-standardized	Saint Lucia	Cardiovascular diseases	Rate	706.185(445.263,1054.721)	814.941(520.214,1185.448)	770.697(485.859,1122.279)	627.996(387.340,921.417)	546.559(349.828,784.186)	591.384(373.020,850.360)	116
152	DALYs (Disability-Adjusted Life Years)	Age-standardized	Republic of Guyana	Cardiovascular diseases	Rate	1653.991(1068.911,2420.643)	1639.396(1072.101,2369.326)	1649.769(1071.812,2347.720)	1613.467(961.187,2443.139)	1378.932(886.483,1979.692)	1496.011(923.949,2204.301)	113
153	DALYs (Disability-Adjusted Life Years)	Age-standardized	Saint Vincent and the Grenadines	Cardiovascular diseases	Rate	590.285(400.403,824.231)	792.880(534.554,1127.739)	704.802(483.129,998.754)	882.265(631.686,1220.144)	901.469(634.511,1219.801)	896.073(637.966,1224.517)	117
154	DALYs (Disability-Adjusted Life Years)	Age-standardized	Republic of Haiti	Cardiovascular diseases	Rate	330.472(167.472,507.111)	719.010(385.413,1123.659)	530.476(287.813,815.388)	541.543(270.786,886.397)	896.100(442.041,1426.387)	727.228(391.464,1142.258)	114
155	DALYs (Disability-Adjusted Life Years)	Age-standardized	Republic of Suriname	Cardiovascular diseases	Rate	652.209(366.158,987.054)	640.774(386.777,974.274)	646.955(381.473,969.260)	741.573(385.085,1202.335)	567.758(312.726,888.687)	653.341(344.700,1034.385)	118
156	DALYs (Disability-Adjusted Life Years)	Age-standardized	Plurinational State of Bolivia	Cardiovascular diseases	Rate	518.199(247.938,831.887)	569.850(284.527,938.271)	546.202(282.256,871.813)	509.380(241.688,839.138)	470.156(232.656,800.604)	490.097(246.076,798.425)	121
157	DALYs (Disability-Adjusted Life Years)	Age-standardized	Republic of Trinidad and Tobago	Cardiovascular diseases	Rate	1183.520(686.169,1725.972)	1169.207(700.097,1668.626)	1179.890(691.857,1688.715)	983.136(512.979,1557.646)	681.415(370.222,1044.930)	832.887(442.275,1297.094)	119
158	DALYs (Disability-Adjusted Life Years)	Age-standardized	Republic of Colombia	Cardiovascular diseases	Rate	602.420(359.097,857.612)	667.562(411.730,992.268)	638.162(393.318,923.545)	455.206(222.955,743.459)	328.063(161.587,533.411)	386.997(189.306,619.026)	125
159	DALYs (Disability-Adjusted Life Years)	Age-standardized	Republic of Ecuador	Cardiovascular diseases	Rate	493.854(278.430,778.423)	558.180(339.310,823.187)	526.858(311.838,804.556)	578.140(272.830,912.452)	427.507(218.901,662.898)	501.621(250.253,791.423)	122
160	DALYs (Disability-Adjusted Life Years)	Age-standardized	Republic of Costa Rica	Cardiovascular diseases	Rate	501.807(260.915,793.242)	428.412(228.885,672.912)	464.857(246.962,734.788)	477.507(250.988,766.769)	281.643(156.999,428.479)	373.344(203.464,585.539)	126
161	DALYs (Disability-Adjusted Life Years)	Age-standardized	Republic of Kenya	Cardiovascular diseases	Rate	125.332(76.203,176.697)	394.798(271.635,560.596)	262.559(187.333,355.939)	360.635(214.946,534.510)	572.891(364.832,846.080)	479.436(308.330,685.520)	180
162	DALYs (Disability-Adjusted Life Years)	Age-standardized	Republic of Madagascar	Cardiovascular diseases	Rate	269.079(165.761,426.982)	793.213(513.153,1160.589)	527.586(371.676,748.700)	447.222(226.470,706.877)	1169.965(731.276,1725.915)	826.713(519.924,1195.505)	181
163	DALYs (Disability-Adjusted Life Years)	Age-standardized	State of Eritrea	Cardiovascular diseases	Rate	121.533(65.656,227.612)	556.154(295.453,824.850)	376.992(215.360,547.118)	250.067(127.414,408.695)	550.359(333.696,812.065)	434.183(272.292,632.745)	178
164	DALYs (Disability-Adjusted Life Years)	Age-standardized	Republic of Mozambique	Cardiovascular diseases	Rate	220.914(135.276,342.675)	523.971(310.226,741.165)	382.482(247.888,532.936)	627.186(350.272,987.087)	745.515(426.440,1138.918)	707.425(431.097,1054.446)	184
165	DALYs (Disability-Adjusted Life Years)	Age-standardized	Republic of Malawi	Cardiovascular diseases	Rate	260.100(132.614,390.805)	314.679(162.744,473.585)	288.085(178.450,419.696)	616.110(335.735,942.744)	439.305(259.671,688.235)	509.682(321.924,767.282)	182
166	DALYs (Disability-Adjusted Life Years)	Age-standardized	Republic of Rwanda	Cardiovascular diseases	Rate	189.050(54.209,351.549)	804.579(319.466,1186.096)	531.034(211.627,770.484)	163.118(81.083,280.264)	510.539(273.127,765.408)	369.302(210.715,548.354)	185
167	DALYs (Disability-Adjusted Life Years)	Age-standardized	Republic of Mauritius	Cardiovascular diseases	Rate	1065.184(628.232,1596.231)	786.890(514.888,1115.637)	929.239(577.360,1335.498)	770.965(436.563,1136.902)	580.442(366.080,834.668)	680.409(407.643,994.837)	183
168	DALYs (Disability-Adjusted Life Years)	Age-standardized	Republic of Seychelles	Cardiovascular diseases	Rate	1188.015(849.561,1593.770)	1219.839(914.993,1604.873)	1218.922(906.103,1580.989)	1075.670(697.979,1511.591)	1016.151(706.529,1383.830)	1068.005(727.448,1452.485)	186
169	DALYs (Disability-Adjusted Life Years)	Age-standardized	Republic of Uganda	Cardiovascular diseases	Rate	173.956(77.008,322.028)	343.375(159.390,536.508)	262.034(139.465,388.229)	282.192(139.593,471.746)	409.540(240.092,646.941)	359.066(220.366,543.344)	190
170	DALYs (Disability-Adjusted Life Years)	Age-standardized	Republic of Zambia	Cardiovascular diseases	Rate	339.358(234.301,471.997)	715.944(471.943,1021.835)	516.746(363.831,700.489)	697.422(381.975,1106.833)	979.874(557.928,1477.207)	857.923(507.908,1283.782)	191
171	DALYs (Disability-Adjusted Life Years)	Age-standardized	Burkina Faso	Cardiovascular diseases	Rate	229.700(148.325,348.289)	264.085(151.257,387.192)	248.665(170.601,348.692)	407.217(250.886,606.030)	315.755(183.052,477.409)	360.174(232.261,527.404)	201
172	DALYs (Disability-Adjusted Life Years)	Age-standardized	United Republic of Tanzania	Cardiovascular diseases	Rate	271.004(147.767,416.951)	640.664(335.406,896.522)	463.945(287.271,650.265)	471.223(230.090,745.831)	832.399(484.663,1278.168)	664.873(397.808,1009.903)	189
173	DALYs (Disability-Adjusted Life Years)	Age-standardized	Republic of Benin	Cardiovascular diseases	Rate	253.082(155.390,375.633)	639.351(344.695,1014.976)	453.663(260.130,677.740)	522.516(290.868,821.969)	604.690(322.943,963.025)	568.973(325.360,871.799)	200
174	DALYs (Disability-Adjusted Life Years)	Age-standardized	Republic of Cameroon	Cardiovascular diseases	Rate	450.312(237.599,679.006)	984.917(601.558,1430.455)	724.840(428.454,1073.461)	972.133(444.122,1605.330)	1084.043(580.261,1811.875)	1035.932(537.773,1709.147)	202
175	DALYs (Disability-Adjusted Life Years)	Age-standardized	Federal Republic of Somalia	Cardiovascular diseases	Rate	257.448(137.926,433.675)	710.115(381.499,1076.646)	495.040(279.072,733.347)	318.105(171.806,551.846)	683.262(358.311,1059.840)	529.944(299.173,795.831)	187
176	DALYs (Disability-Adjusted Life Years)	Age-standardized	Republic of Cabo Verde	Cardiovascular diseases	Rate	247.494(148.798,363.068)	508.795(318.620,736.932)	396.777(251.026,558.456)	640.238(348.836,1017.707)	574.976(337.939,869.626)	612.682(346.843,950.122)	203
177	DALYs (Disability-Adjusted Life Years)	Age-standardized	Republic of the Gambia	Cardiovascular diseases	Rate	366.582(200.471,608.566)	797.490(476.458,1165.466)	567.453(346.410,832.537)	755.299(431.978,1186.862)	1088.093(596.565,1730.322)	927.635(518.963,1450.962)	206
178	DALYs (Disability-Adjusted Life Years)	Age-standardized	Republic of Botswana	Cardiovascular diseases	Rate	273.778(170.178,413.556)	1126.140(691.522,1772.751)	754.793(478.247,1153.642)	714.855(410.872,1096.150)	973.255(631.245,1392.153)	882.165(548.406,1249.177)	193
179	DALYs (Disability-Adjusted Life Years)	Age-standardized	Republic of Chad	Cardiovascular diseases	Rate	177.480(100.503,290.617)	597.634(310.630,886.681)	395.165(236.869,579.835)	374.179(213.362,577.394)	772.054(414.239,1181.140)	553.501(318.146,822.215)	204
180	DALYs (Disability-Adjusted Life Years)	Age-standardized	Republic of South Africa	Cardiovascular diseases	Rate	677.773(412.723,934.687)	939.436(616.950,1314.136)	829.017(531.709,1152.485)	1029.391(635.186,1464.037)	1145.075(736.191,1603.647)	1108.289(700.750,1554.811)	196
181	DALYs (Disability-Adjusted Life Years)	Age-standardized	Kingdom of Eswatini	Cardiovascular diseases	Rate	726.344(418.579,1088.833)	1468.513(902.153,2169.385)	1176.184(715.724,1693.819)	1731.803(937.449,2650.154)	1729.682(946.812,2848.349)	1781.098(1020.363,2761.498)	197
182	DALYs (Disability-Adjusted Life Years)	Age-standardized	Republic of Ghana	Cardiovascular diseases	Rate	379.948(212.668,593.039)	764.246(457.300,1138.278)	577.399(367.793,848.076)	769.881(411.874,1229.544)	838.183(482.549,1330.368)	809.596(447.732,1294.895)	207
183	DALYs (Disability-Adjusted Life Years)	Age-standardized	Republic of C么te d'Ivoire	Cardiovascular diseases	Rate	454.090(257.163,711.136)	604.075(366.851,920.362)	528.007(327.230,790.069)	773.027(413.594,1201.546)	812.415(449.779,1253.588)	798.759(455.741,1232.105)	205
184	DALYs (Disability-Adjusted Life Years)	Age-standardized	Republic of Guinea	Cardiovascular diseases	Rate	171.072(111.035,260.443)	743.145(433.061,1106.350)	456.961(280.346,671.215)	433.876(251.000,657.784)	850.371(499.672,1286.380)	639.055(387.010,944.742)	208
185	DALYs (Disability-Adjusted Life Years)	Age-standardized	Islamic Republic of Mauritania	Cardiovascular diseases	Rate	605.225(339.090,948.859)	1444.561(799.077,2230.411)	1039.579(589.324,1572.232)	759.027(364.100,1252.420)	1296.034(686.040,2065.996)	1028.307(576.961,1627.977)	212
186	DALYs (Disability-Adjusted Life Years)	Age-standardized	Republic of Guinea-Bissau	Cardiovascular diseases	Rate	430.738(244.997,652.671)	1005.119(541.079,1535.304)	728.538(397.600,1077.443)	839.596(481.292,1276.524)	1181.842(641.129,1823.813)	1027.475(589.782,1528.087)	209
187	DALYs (Disability-Adjusted Life Years)	Age-standardized	Kingdom of Lesotho	Cardiovascular diseases	Rate	282.319(176.246,435.493)	997.195(609.895,1483.894)	750.330(481.738,1089.430)	1016.905(606.453,1543.941)	1844.981(1011.158,2849.557)	1568.850(937.004,2294.826)	194
188	DALYs (Disability-Adjusted Life Years)	Age-standardized	Republic of Namibia	Cardiovascular diseases	Rate	559.028(337.272,840.334)	959.300(613.741,1382.623)	791.509(538.373,1136.834)	1152.869(621.146,1784.972)	1133.846(678.571,1742.618)	1165.024(713.804,1752.344)	195
189	DALYs (Disability-Adjusted Life Years)	Age-standardized	Republic of Zimbabwe	Cardiovascular diseases	Rate	233.494(157.287,337.627)	552.004(383.058,766.426)	401.358(274.472,544.610)	721.480(429.447,1090.517)	1306.635(763.561,1992.823)	1062.833(635.791,1622.030)	198
190	DALYs (Disability-Adjusted Life Years)	Age-standardized	Republic of Liberia	Cardiovascular diseases	Rate	537.842(320.492,837.228)	1000.360(607.002,1527.779)	748.741(469.453,1126.930)	945.466(515.232,1504.512)	1245.072(672.821,1954.821)	1091.732(616.987,1702.242)	210
191	DALYs (Disability-Adjusted Life Years)	Age-standardized	Republic of Mali	Cardiovascular diseases	Rate	112.483(73.925,159.145)	702.527(366.414,1044.049)	406.555(234.766,587.430)	189.060(114.467,284.119)	680.690(357.383,1041.122)	429.323(254.749,646.521)	211
192	DALYs (Disability-Adjusted Life Years)	Age-standardized	Republic of the Niger	Cardiovascular diseases	Rate	104.370(62.215,165.155)	606.456(319.522,913.827)	344.352(195.374,514.585)	137.023(69.832,231.668)	631.082(328.404,965.670)	391.325(218.352,596.634)	213
193	DALYs (Disability-Adjusted Life Years)	Age-standardized	Federal Republic of Nigeria	Cardiovascular diseases	Rate	308.802(183.819,483.044)	600.045(370.408,872.668)	456.154(306.256,651.539)	557.759(302.784,892.276)	644.139(347.327,982.461)	603.538(336.039,880.182)	214
194	DALYs (Disability-Adjusted Life Years)	Age-standardized	Republic of Sierra Leone	Cardiovascular diseases	Rate	231.659(142.154,378.158)	608.790(351.983,940.077)	413.724(251.300,613.560)	432.426(228.367,694.694)	868.354(479.069,1413.506)	647.647(358.718,998.766)	217
195	DALYs (Disability-Adjusted Life Years)	Age-standardized	Togolese Republic	Cardiovascular diseases	Rate	236.094(142.852,383.038)	755.532(465.783,1110.155)	509.347(324.583,757.212)	601.500(334.978,944.703)	930.200(501.731,1440.525)	791.367(459.692,1179.277)	218
196	DALYs (Disability-Adjusted Life Years)	Age-standardized	Republic of Senegal	Cardiovascular diseases	Rate	354.909(218.155,566.423)	763.837(459.374,1159.419)	558.187(349.915,832.071)	567.059(324.534,874.591)	835.102(482.949,1258.088)	706.198(426.415,1063.906)	216
197	DALYs (Disability-Adjusted Life Years)	Age-standardized	Guam	Cardiovascular diseases	Rate	1487.822(846.162,2177.437)	1176.349(734.037,1718.133)	1347.443(804.753,1971.038)	1566.712(786.457,2376.054)	768.825(354.718,1194.604)	1168.059(575.220,1788.553)	351
198	DALYs (Disability-Adjusted Life Years)	Age-standardized	Bermuda	Cardiovascular diseases	Rate	1276.743(556.124,2115.176)	590.344(262.586,968.797)	903.326(397.632,1487.162)	691.274(350.190,1092.316)	274.899(141.748,425.117)	469.535(241.399,746.999)	305
199	DALYs (Disability-Adjusted Life Years)	Age-standardized	Democratic Republic of Sao Tome and Principe	Cardiovascular diseases	Rate	185.238(111.985,289.720)	663.937(375.494,1040.845)	436.653(257.847,682.136)	463.152(224.804,746.513)	879.954(425.284,1394.006)	682.809(332.135,1075.720)	215
200	DALYs (Disability-Adjusted Life Years)	Age-standardized	Cook Islands	Cardiovascular diseases	Rate	2928.332(1927.999,4013.410)	2329.278(1637.992,3131.374)	2655.642(1854.056,3580.320)	2376.424(1473.193,3288.508)	1139.545(769.290,1613.467)	1741.505(1123.179,2391.995)	320
201	DALYs (Disability-Adjusted Life Years)	Age-standardized	American Samoa	Cardiovascular diseases	Rate	2149.592(925.458,3332.269)	973.617(432.527,1535.459)	1591.092(681.373,2461.124)	2323.867(1070.660,3624.524)	1245.957(529.467,1999.616)	1797.448(802.806,2827.735)	298
202	DALYs (Disability-Adjusted Life Years)	Age-standardized	Greenland	Cardiovascular diseases	Rate	1232.615(469.188,2084.070)	932.314(402.359,1571.833)	1110.514(455.958,1855.302)	647.511(264.011,1086.867)	395.386(179.356,636.062)	534.529(229.793,880.195)	349
203	DALYs (Disability-Adjusted Life Years)	Age-standardized	Republic of Niue	Cardiovascular diseases	Rate	2260.696(984.225,3668.386)	1244.248(645.645,2014.290)	1741.356(818.377,2829.717)	2667.028(1232.494,4269.858)	1366.202(611.599,2205.331)	2009.052(913.059,3223.151)	374
204	DALYs (Disability-Adjusted Life Years)	Age-standardized	Republic of Nauru	Cardiovascular diseases	Rate	4771.594(2116.852,7478.387)	2895.254(1244.526,4566.523)	3917.261(1713.216,6035.767)	6129.805(2669.912,9714.323)	3435.988(1395.195,5499.972)	4730.311(2013.729,7491.180)	369
205	DALYs (Disability-Adjusted Life Years)	Age-standardized	Principality of Monaco	Cardiovascular diseases	Rate	660.675(250.400,1111.473)	301.608(113.173,533.360)	466.894(175.754,792.447)	393.765(182.596,648.742)	210.824(95.899,355.500)	299.813(137.846,502.845)	367
EAPC
	rank	location_name	EAPCs	EAPC	location_id
1	1	Republic of Zimbabwe	4.028(3.311,4.750)	4.02757	198
2	1	Kingdom of Lesotho	3.384(2.797,3.974)	3.38385	194
3	1	Islamic Republic of Pakistan	2.852(2.618,3.086)	2.85168	165
4	1	People's Republic of Bangladesh	2.731(2.545,2.917)	2.73066	161
5	1	Republic of Indonesia	2.695(2.470,2.919)	2.69451	11
6	1	Republic of India	2.671(2.575,2.767)	2.67133	163
7	1	Socialist Republic of Viet Nam	2.612(2.245,2.981)	2.61205	20
8	1	Republic of Mozambique	2.468(2.260,2.676)	2.46807	184
9	1	Democratic People's Republic of Korea	2.413(2.365,2.460)	2.41267	7
10	1	Republic of Kenya	2.348(2.172,2.525)	2.34832	180
11	1	State of Libya	2.251(2.084,2.418)	2.25057	147
12	1	Federal Democratic Republic of Nepal	2.245(1.946,2.545)	2.24513	164
13	1	Democratic Republic of Timor-Leste	2.193(1.833,2.555)	2.19328	19
14	1	Dominican Republic	1.991(1.833,2.149)	1.99121	111
15	1	Democratic Republic of the Congo	1.930(1.894,1.966)	1.93041	171
16	1	Kingdom of Eswatini	1.788(1.174,2.404)	1.78758	197
17	1	Republic of the Philippines	1.695(1.573,1.817)	1.6947	16
18	1	Republic of Honduras	1.692(1.528,1.857)	1.69231	129
19	1	Republic of Sierra Leone	1.617(1.415,1.819)	1.61718	217
20	1	Republic of Malawi	1.546(1.350,1.743)	1.54622	182
21	1	Republic of the Gambia	1.411(1.192,1.629)	1.41059	206
22	1	Togolese Republic	1.383(1.222,1.545)	1.38308	218
23	1	Burkina Faso	1.376(1.295,1.456)	1.37571	201
24	1	Central African Republic	1.371(1.314,1.427)	1.3705	169
25	1	Republic of Zambia	1.355(1.215,1.495)	1.35532	191
26	1	Republic of C么te d'Ivoire	1.321(1.078,1.566)	1.32149	205
27	1	Republic of Madagascar	1.314(1.231,1.398)	1.31449	181
28	1	People's Republic of China	1.297(1.119,1.475)	1.29677	6
29	1	Republic of Haiti	1.276(1.177,1.374)	1.27581	114
30	1	Democratic Republic of Sao Tome and Principe	1.240(1.052,1.429)	1.24007	215
31	1	Republic of Cameroon	1.192(0.824,1.561)	1.19198	202
32	1	Republic of Guinea	1.191(1.080,1.301)	1.19052	208
33	1	Republic of Guinea-Bissau	1.121(0.986,1.255)	1.12077	209
34	1	Republic of Liberia	1.119(0.980,1.259)	1.11897	210
35	1	United Republic of Tanzania	1.115(1.060,1.170)	1.11513	189
36	1	Republic of Cabo Verde	1.105(0.879,1.330)	1.10469	203
37	1	Kingdom of Thailand	1.005(0.665,1.347)	1.00532	18
38	1	Republic of Namibia	0.999(0.609,1.390)	0.998845	195
39	1	Jamaica	0.993(0.482,1.507)	0.992842	115
40	1	Republic of South Africa	0.979(0.546,1.413)	0.978547	196
41	1	Republic of Chad	0.977(0.753,1.201)	0.976533	204
42	1	Solomon Islands	0.957(0.832,1.083)	0.957071	28
43	1	Republic of Vanuatu	0.939(0.861,1.016)	0.938855	30
44	1	United Arab Emirates	0.911(0.466,1.358)	0.911319	156
45	1	Republic of Kiribati	0.897(0.841,0.953)	0.896992	23
46	1	Republic of Yemen	0.828(0.659,0.997)	0.828029	157
47	1	Republic of Ghana	0.804(0.588,1.021)	0.80415	207
48	1	Republic of Botswana	0.801(0.474,1.130)	0.801308	193
49	1	Arab Republic of Egypt	0.797(0.670,0.923)	0.796583	141
50	1	Kingdom of Saudi Arabia	0.772(0.574,0.970)	0.771908	152
51	1	Kingdom of Tonga	0.711(0.618,0.804)	0.711038	29
52	1	Republic of Senegal	0.711(0.621,0.800)	0.710861	216
53	1	Republic of Benin	0.700(0.595,0.805)	0.699789	200
54	1	Saint Vincent and the Grenadines	0.700(0.333,1.068)	0.699684	117
55	1	Sultanate of Oman	0.698(0.531,0.865)	0.698057	150
56	1	Independent State of Papua New Guinea	0.694(0.593,0.795)	0.6941	26
57	1	Kingdom of Morocco	0.684(0.633,0.734)	0.68359	148
58	1	Montenegro	0.673(0.504,0.843)	0.673241	50
59	1	Northern Mariana Islands	0.665(0.499,0.832)	0.66541	376
60	1	Federal Republic of Nigeria	0.648(0.468,0.828)	0.647799	214
61	1	Republic of the Marshall Islands	0.638(0.506,0.771)	0.63836	24
62	1	Independent State of Samoa	0.624(0.537,0.711)	0.624225	27
63	1	Republic of Angola	0.595(0.478,0.713)	0.594968	168
64	1	Lao People's Democratic Republic	0.563(0.526,0.599)	0.562853	12
65	1	United Mexican States	0.563(0.303,0.823)	0.562521	130
66	1	Republic of Tunisia	0.553(0.485,0.621)	0.552861	154
67	1	Republic of Paraguay	0.548(0.447,0.648)	0.547744	136
68	1	Republic of Nauru	0.526(0.159,0.896)	0.526376	369
69	1	Malaysia	0.519(0.390,0.648)	0.518581	13
70	1	Republic of Bulgaria	0.515(0.229,0.801)	0.514791	45
71	1	Republic of Uzbekistan	0.498(0.137,0.859)	0.497703	41
72	1	Tuvalu	0.459(0.407,0.511)	0.45884	416
73	1	State of Eritrea	0.451(0.315,0.586)	0.450587	178
74	1	Union of the Comoros	0.432(0.207,0.656)	0.431654	176
75	1	Republic of the Congo	0.419(0.234,0.604)	0.418578	170
76	1	Kingdom of Cambodia	0.415(0.285,0.545)	0.415225	10
77	1	Federated States of Micronesia	0.408(0.371,0.446)	0.408186	25
78	1	Republic of Uganda	0.395(0.129,0.661)	0.394849	190
79	1	American Samoa	0.378(0.271,0.484)	0.37772	298
80	1	Commonwealth of the Bahamas	0.369(0.240,0.499)	0.36938	106
81	1	Republic of Palau	0.367(0.290,0.444)	0.366876	380
82	1	Syrian Arab Republic	0.366(0.143,0.590)	0.366418	153
83	1	Gabonese Republic	0.366(0.179,0.554)	0.366324	173
84	1	Republic of Cuba	0.350(0.143,0.558)	0.350231	109
85	1	Brunei Darussalam	0.347(0.179,0.515)	0.346858	66
86	1	Republic of the Niger	0.314(0.166,0.462)	0.313717	213
87	1	Republic of Ecuador	0.289(-0.053,0.633)	0.289411	122
88	1	Antigua and Barbuda	0.278(-0.053,0.609)	0.277833	105
89	1	Republic of Djibouti	0.269(0.189,0.348)	0.268552	177
90	1	Ukraine	0.267(-0.245,0.781)	0.266698	63
91	1	Kingdom of Bhutan	0.265(0.236,0.294)	0.265373	162
92	1	Taiwan (Province of China)	0.260(-0.167,0.688)	0.259592	8
93	1	Grenada	0.245(-0.064,0.555)	0.244957	112
94	1	Republic of Niue	0.232(0.146,0.317)	0.231637	374
95	1	Republic of Fiji	0.223(0.118,0.327)	0.222552	22
96	1	Republic of Belarus	0.203(-0.318,0.728)	0.203392	57
97	1	Republic of Guyana	0.171(-0.044,0.387)	0.171208	113
98	1	Federal Republic of Somalia	0.159(0.037,0.280)	0.158778	187
99	1	Republic of South Sudan	0.151(-0.222,0.525)	0.150655	435
100	1	People's Democratic Republic of Algeria	0.151(0.097,0.204)	0.15052	139
101	1	Republic of Mali	0.149(0.053,0.245)	0.148905	211
102	1	Republic of Nicaragua	0.148(-0.005,0.300)	0.147572	131
103	1	Republic of Sudan	0.132(0.063,0.201)	0.131796	522
104	1	Republic of Suriname	0.068(-0.168,0.303)	0.0675582	118
105	1	Tokelau	0.058(0.002,0.115)	0.0583587	413
106	1	Commonwealth of Dominica	0.018(-0.193,0.229)	0.0176046	110
107	1	Democratic Socialist Republic of Sri Lanka	0.007(-0.174,0.189)	0.00728087	17
108	1	Republic of Moldova	-0.015(-0.358,0.329)	-0.0152146	61
109	1	Belize	-0.025(-0.318,0.269)	-0.0251363	108
110	1	Islamic Republic of Iran	-0.072(-0.163,0.020)	-0.0717969	142
111	1	Republic of Albania	-0.086(-0.284,0.112)	-0.0860983	43
112	1	Republic of Panama	-0.097(-0.319,0.127)	-0.0966162	132
113	1	Republic of El Salvador	-0.124(-0.413,0.166)	-0.124086	127
114	1	Guam	-0.134(-0.455,0.188)	-0.133967	351
115	1	Kyrgyz Republic	-0.137(-0.562,0.290)	-0.137183	37
116	1	Barbados	-0.151(-0.293,-0.009)	-0.15115	107
117	1	Islamic Republic of Afghanistan	-0.186(-0.308,-0.064)	-0.186302	160
118	1	Global	-0.187(-0.247,-0.126)	-0.186503	1
119	1	Republic of Equatorial Guinea	-0.188(-0.526,0.152)	-0.187701	172
120	1	Islamic Republic of Mauritania	-0.266(-0.370,-0.162)	-0.26633	212
121	1	Republic of Seychelles	-0.379(-0.517,-0.242)	-0.379473	186
122	1	North Macedonia	-0.404(-0.714,-0.093)	-0.403984	49
123	1	Plurinational State of Bolivia	-0.436(-0.582,-0.289)	-0.435613	121
124	1	Hellenic Republic	-0.535(-0.747,-0.323)	-0.535147	82
125	1	Bolivarian Republic of Venezuela	-0.535(-0.843,-0.227)	-0.535491	133
126	1	Republic of Azerbaijan	-0.583(-0.844,-0.321)	-0.583184	34
127	1	Turkmenistan	-0.600(-0.993,-0.204)	-0.599586	40
128	1	United States of America	-0.606(-0.719,-0.492)	-0.605823	102
129	1	Saint Kitts and Nevis	-0.610(-0.952,-0.266)	-0.609709	393
130	1	Republic of Iraq	-0.660(-0.802,-0.518)	-0.659962	143
131	1	Republic of Burundi	-0.673(-0.925,-0.421)	-0.673328	175
132	1	Republic of the Union of Myanmar	-0.691(-0.843,-0.539)	-0.691037	15
133	1	Palestine	-0.698(-0.883,-0.511)	-0.697555	149
134	1	Russian Federation	-0.735(-1.409,-0.056)	-0.734647	62
135	1	Republic of Guatemala	-0.745(-1.234,-0.255)	-0.74544	128
136	1	Republic of Lithuania	-0.761(-1.104,-0.416)	-0.760925	60
137	1	Georgia	-0.790(-1.201,-0.377)	-0.789777	35
138	1	Saint Lucia	-0.904(-1.299,-0.508)	-0.904195	116
139	1	Republic of Tajikistan	-0.931(-1.269,-0.591)	-0.930962	39
140	1	Bosnia and Herzegovina	-0.972(-1.146,-0.798)	-0.972407	44
141	1	Republic of Turkey	-0.978(-1.268,-0.687)	-0.978194	155
142	1	Republic of Peru	-0.984(-1.406,-0.561)	-0.984401	123
143	1	Republic of Estonia	-1.025(-1.325,-0.723)	-1.02477	58
144	1	State of Kuwait	-1.066(-1.479,-0.651)	-1.06598	145
145	1	Republic of Chile	-1.075(-1.167,-0.983)	-1.07488	98
146	1	Romania	-1.087(-1.310,-0.864)	-1.08709	52
147	1	Republic of Serbia	-1.153(-1.413,-0.893)	-1.15327	53
148	1	Republic of Costa Rica	-1.171(-1.337,-1.004)	-1.17072	126
149	1	Federative Republic of Brazil	-1.181(-1.238,-1.124)	-1.18096	135
150	1	Republic of Armenia	-1.249(-1.446,-1.052)	-1.24936	33
151	1	Cook Islands	-1.256(-1.417,-1.095)	-1.2558	320
152	1	Republic of Mauritius	-1.270(-1.690,-0.849)	-1.27043	183
153	1	Japan	-1.273(-1.558,-0.988)	-1.27335	67
154	1	Principality of Andorra	-1.337(-1.550,-1.124)	-1.33713	74
155	1	Argentine Republic	-1.346(-1.457,-1.235)	-1.34605	97
156	1	Mongolia	-1.350(-1.709,-0.991)	-1.35045	38
157	1	French Republic	-1.433(-1.540,-1.326)	-1.43315	80
158	1	Eastern Republic of Uruguay	-1.433(-1.553,-1.314)	-1.43348	99
159	1	Republic of Singapore	-1.452(-1.596,-1.307)	-1.45155	69
160	1	Principality of Monaco	-1.468(-1.511,-1.424)	-1.46752	367
161	1	Republic of Italy	-1.477(-1.556,-1.397)	-1.47683	86
162	1	Hungary	-1.477(-1.615,-1.339)	-1.47688	48
163	1	United States Virgin Islands	-1.477(-1.634,-1.320)	-1.47742	422
164	1	Republic of Latvia	-1.534(-1.911,-1.156)	-1.53418	59
165	1	Republic of San Marino	-1.540(-1.823,-1.256)	-1.54036	396
166	1	Puerto Rico	-1.633(-1.818,-1.447)	-1.63285	385
167	1	Republic of Trinidad and Tobago	-1.678(-1.967,-1.387)	-1.67753	119
168	1	Republic of Kazakhstan	-1.707(-2.560,-0.847)	-1.70699	36
169	1	Republic of Malta	-1.756(-1.928,-1.585)	-1.75641	88
170	1	Kingdom of Spain	-1.771(-1.895,-1.648)	-1.77139	92
171	1	Slovak Republic	-1.807(-1.909,-1.704)	-1.80692	54
172	1	Hashemite Kingdom of Jordan	-1.811(-2.119,-1.501)	-1.81083	144
173	1	Republic of Cyprus	-1.870(-2.019,-1.722)	-1.8704	77
174	1	Republic of Croatia	-1.881(-2.010,-1.751)	-1.88052	46
175	1	Republic of Maldives	-1.945(-2.136,-1.753)	-1.94458	14
176	1	Republic of Colombia	-1.979(-2.207,-1.751)	-1.97929	125
177	1	Republic of Finland	-2.001(-2.115,-1.887)	-2.00096	79
178	1	Bermuda	-2.070(-2.451,-1.686)	-2.0695	305
179	1	Republic of Austria	-2.089(-2.274,-1.905)	-2.08923	75
180	1	Kingdom of Bahrain	-2.114(-2.399,-1.829)	-2.1143	140
181	1	Republic of Korea	-2.207(-2.367,-2.047)	-2.20672	68
182	1	Federal Democratic Republic of Ethiopia	-2.223(-2.449,-1.996)	-2.22264	179
183	1	Kingdom of Sweden	-2.246(-2.327,-2.165)	-2.24602	93
184	1	Canada	-2.246(-2.425,-2.068)	-2.24647	101
185	1	Republic of Rwanda	-2.267(-2.718,-1.815)	-2.26742	185
186	1	Greenland	-2.376(-2.464,-2.287)	-2.37567	349
187	1	Republic of Poland	-2.384(-2.543,-2.224)	-2.38402	51
188	1	Federal Republic of Germany	-2.439(-2.541,-2.338)	-2.4395	81
189	1	Lebanese Republic	-2.442(-2.815,-2.067)	-2.44153	146
190	1	Republic of Slovenia	-2.481(-2.572,-2.389)	-2.48059	55
191	1	Kingdom of Belgium	-2.499(-2.642,-2.357)	-2.49942	76
192	1	Portuguese Republic	-2.519(-2.736,-2.301)	-2.5187	91
193	1	Australia	-2.591(-2.734,-2.447)	-2.59077	71
194	1	Republic of Iceland	-2.673(-2.728,-2.617)	-2.67279	83
195	1	Czech Republic	-2.757(-2.857,-2.657)	-2.75703	47
196	1	Swiss Confederation	-2.811(-2.861,-2.761)	-2.81125	94
197	1	State of Qatar	-2.837(-3.414,-2.256)	-2.83672	151
198	1	Grand Duchy of Luxembourg	-2.928(-3.059,-2.797)	-2.92827	87
199	1	New Zealand	-2.980(-3.175,-2.785)	-2.98013	72
200	1	United Kingdom of Great Britain and Northern Ireland	-3.240(-3.421,-3.060)	-3.24044	95
201	1	Kingdom of the Netherlands	-3.361(-3.535,-3.187)	-3.36099	89
202	1	Ireland	-3.601(-3.762,-3.439)	-3.60065	84
203	1	Kingdom of Denmark	-3.842(-3.980,-3.704)	-3.84204	78
204	1	Kingdom of Norway	-4.170(-4.283,-4.057)	-4.17007	90
205	1	State of Israel	-4.262(-4.534,-3.989)	-4.26198	85
PC
	age_name	location_name	cause_name	metric_name	1990-2021	location_id
1	Age-standardized	Malaysia	Cardiovascular diseases	Rate	20.056(1.513,38.143)	13
2	Age-standardized	Democratic People's Republic of Korea	Cardiovascular diseases	Rate	105.027(32.407,195.455)	7
3	Age-standardized	People's Republic of China	Cardiovascular diseases	Rate	40.936(-21.926,103.366)	6
4	Age-standardized	Taiwan (Province of China)	Cardiovascular diseases	Rate	-11.011(-26.469,8.365)	8
5	Age-standardized	Lao People's Democratic Republic	Cardiovascular diseases	Rate	16.555(-24.899,90.746)	12
6	Age-standardized	Republic of Indonesia	Cardiovascular diseases	Rate	112.440(46.393,199.547)	11
7	Age-standardized	Kingdom of Cambodia	Cardiovascular diseases	Rate	15.884(-21.990,74.204)	10
8	Age-standardized	Global	Cardiovascular diseases	Rate	-1.125(-8.717,5.971)	1
9	Age-standardized	Republic of Maldives	Cardiovascular diseases	Rate	-37.526(-53.430,-14.175)	14
10	Age-standardized	Republic of the Marshall Islands	Cardiovascular diseases	Rate	22.911(-6.315,54.810)	24
11	Age-standardized	Independent State of Papua New Guinea	Cardiovascular diseases	Rate	24.705(-16.104,80.421)	26
12	Age-standardized	Federated States of Micronesia	Cardiovascular diseases	Rate	12.529(-18.580,53.460)	25
13	Age-standardized	Republic of the Philippines	Cardiovascular diseases	Rate	63.951(31.932,99.983)	16
14	Age-standardized	Independent State of Samoa	Cardiovascular diseases	Rate	19.647(-6.626,58.537)	27
15	Age-standardized	Kingdom of Thailand	Cardiovascular diseases	Rate	63.378(14.502,124.988)	18
16	Age-standardized	Kingdom of Tonga	Cardiovascular diseases	Rate	20.714(-10.087,60.367)	29
17	Age-standardized	Republic of Kiribati	Cardiovascular diseases	Rate	32.067(-0.040,78.456)	23
18	Age-standardized	Republic of Fiji	Cardiovascular diseases	Rate	11.274(-13.803,49.588)	22
19	Age-standardized	Republic of Azerbaijan	Cardiovascular diseases	Rate	-11.799(-24.996,2.144)	34
20	Age-standardized	Republic of Armenia	Cardiovascular diseases	Rate	-21.542(-30.238,-11.186)	33
21	Age-standardized	Republic of Vanuatu	Cardiovascular diseases	Rate	38.310(-0.905,86.327)	30
22	Age-standardized	Republic of Slovenia	Cardiovascular diseases	Rate	-51.181(-60.325,-34.646)	55
23	Age-standardized	Romania	Cardiovascular diseases	Rate	-19.106(-28.708,-8.053)	52
24	Age-standardized	Mongolia	Cardiovascular diseases	Rate	-25.071(-36.839,-12.041)	38
25	Age-standardized	Turkmenistan	Cardiovascular diseases	Rate	4.939(-17.424,31.120)	40
26	Age-standardized	Republic of Tajikistan	Cardiovascular diseases	Rate	-16.083(-31.836,3.865)	39
27	Age-standardized	Republic of Uzbekistan	Cardiovascular diseases	Rate	20.402(2.987,43.697)	41
28	Age-standardized	Hungary	Cardiovascular diseases	Rate	-35.957(-45.423,-19.414)	48
29	Age-standardized	Democratic Republic of Timor-Leste	Cardiovascular diseases	Rate	80.604(1.226,238.124)	19
30	Age-standardized	Bosnia and Herzegovina	Cardiovascular diseases	Rate	-17.561(-33.016,0.589)	44
31	Age-standardized	Republic of the Union of Myanmar	Cardiovascular diseases	Rate	-11.163(-39.714,33.792)	15
32	Age-standardized	Socialist Republic of Viet Nam	Cardiovascular diseases	Rate	81.922(3.959,190.606)	20
33	Age-standardized	Kyrgyz Republic	Cardiovascular diseases	Rate	7.664(-9.276,36.727)	37
34	Age-standardized	Democratic Socialist Republic of Sri Lanka	Cardiovascular diseases	Rate	2.002(-37.105,48.285)	17
35	Age-standardized	Solomon Islands	Cardiovascular diseases	Rate	33.506(-6.195,99.773)	28
36	Age-standardized	Ireland	Cardiovascular diseases	Rate	-66.365(-69.739,-61.983)	84
37	Age-standardized	North Macedonia	Cardiovascular diseases	Rate	-7.223(-22.049,13.614)	49
38	Age-standardized	Georgia	Cardiovascular diseases	Rate	-18.944(-32.672,18.530)	35
39	Age-standardized	Argentine Republic	Cardiovascular diseases	Rate	-38.807(-44.980,-29.454)	97
40	Age-standardized	Republic of Kazakhstan	Cardiovascular diseases	Rate	-14.135(-24.563,-2.842)	36
41	Age-standardized	Saint Lucia	Cardiovascular diseases	Rate	-23.266(-37.003,-7.013)	116
42	Age-standardized	Republic of Trinidad and Tobago	Cardiovascular diseases	Rate	-29.410(-45.963,-10.790)	119
43	Age-standardized	Jamaica	Cardiovascular diseases	Rate	14.169(-11.959,46.798)	115
44	Age-standardized	Saint Vincent and the Grenadines	Cardiovascular diseases	Rate	27.138(7.834,53.199)	117
45	Age-standardized	Barbados	Cardiovascular diseases	Rate	-6.207(-26.012,18.342)	107
46	Age-standardized	Republic of El Salvador	Cardiovascular diseases	Rate	-0.314(-19.030,24.822)	127
47	Age-standardized	Republic of Nicaragua	Cardiovascular diseases	Rate	3.054(-13.208,23.667)	131
48	Age-standardized	Republic of Singapore	Cardiovascular diseases	Rate	-34.717(-43.372,-26.219)	69
49	Age-standardized	Bolivarian Republic of Venezuela	Cardiovascular diseases	Rate	-1.477(-26.859,26.547)	133
50	Age-standardized	Grand Duchy of Luxembourg	Cardiovascular diseases	Rate	-58.369(-64.401,-45.548)	87
51	Age-standardized	Republic of Bulgaria	Cardiovascular diseases	Rate	19.311(-2.704,74.759)	45
52	Age-standardized	People's Democratic Republic of Algeria	Cardiovascular diseases	Rate	6.692(-15.229,33.978)	139
53	Age-standardized	Hashemite Kingdom of Jordan	Cardiovascular diseases	Rate	-33.830(-46.324,-13.630)	144
54	Age-standardized	Arab Republic of Egypt	Cardiovascular diseases	Rate	16.581(-9.134,40.316)	141
55	Age-standardized	Republic of Finland	Cardiovascular diseases	Rate	-47.983(-54.978,-26.640)	79
56	Age-standardized	Republic of Estonia	Cardiovascular diseases	Rate	-29.645(-48.561,38.082)	58
57	Age-standardized	Republic of Austria	Cardiovascular diseases	Rate	-45.945(-53.472,-29.968)	75
58	Age-standardized	Kingdom of Denmark	Cardiovascular diseases	Rate	-67.071(-70.445,-62.414)	78
59	Age-standardized	Brunei Darussalam	Cardiovascular diseases	Rate	7.742(-16.654,33.199)	66
60	Age-standardized	Republic of Belarus	Cardiovascular diseases	Rate	29.644(5.219,56.596)	57
61	Age-standardized	Ukraine	Cardiovascular diseases	Rate	30.507(-2.910,69.527)	63
62	Age-standardized	Republic of Albania	Cardiovascular diseases	Rate	-10.642(-28.581,7.441)	43
63	Age-standardized	Kingdom of Bhutan	Cardiovascular diseases	Rate	9.718(-20.203,57.789)	162
64	Age-standardized	Palestine	Cardiovascular diseases	Rate	-17.417(-35.767,7.502)	149
65	Age-standardized	Republic of Poland	Cardiovascular diseases	Rate	-48.308(-54.336,-36.689)	51
66	Age-standardized	Federal Democratic Republic of Nepal	Cardiovascular diseases	Rate	77.075(18.607,168.521)	164
67	Age-standardized	Islamic Republic of Afghanistan	Cardiovascular diseases	Rate	0.723(-24.019,36.124)	160
68	Age-standardized	Kingdom of Morocco	Cardiovascular diseases	Rate	21.494(-7.130,50.566)	148
69	Age-standardized	Sultanate of Oman	Cardiovascular diseases	Rate	7.084(-25.817,50.385)	150
70	Age-standardized	Republic of Mozambique	Cardiovascular diseases	Rate	84.956(24.420,167.510)	184
71	Age-standardized	Czech Republic	Cardiovascular diseases	Rate	-57.623(-63.351,-43.242)	47
72	Age-standardized	French Republic	Cardiovascular diseases	Rate	-35.035(-42.231,-26.693)	80
73	Age-standardized	Grenada	Cardiovascular diseases	Rate	0.440(-17.214,25.642)	112
74	Age-standardized	Japan	Cardiovascular diseases	Rate	-34.640(-47.511,-26.061)	67
75	Age-standardized	Canada	Cardiovascular diseases	Rate	-47.168(-52.610,-38.314)	101
76	Age-standardized	Kingdom of the Netherlands	Cardiovascular diseases	Rate	-59.930(-64.256,-53.073)	89
77	Age-standardized	Republic of C么te d'Ivoire	Cardiovascular diseases	Rate	51.278(9.256,114.076)	205
78	Age-standardized	Kingdom of Lesotho	Cardiovascular diseases	Rate	109.088(37.905,204.090)	194
79	Age-standardized	Republic of Benin	Cardiovascular diseases	Rate	25.418(-10.356,68.566)	200
80	Age-standardized	Commonwealth of the Bahamas	Cardiovascular diseases	Rate	7.189(-15.328,33.561)	106
81	Age-standardized	New Zealand	Cardiovascular diseases	Rate	-57.314(-61.736,-53.617)	72
82	Age-standardized	Republic of Moldova	Cardiovascular diseases	Rate	14.462(-2.663,68.465)	61
83	Age-standardized	Kingdom of Norway	Cardiovascular diseases	Rate	-70.379(-73.222,-66.575)	90
84	Age-standardized	Cook Islands	Cardiovascular diseases	Rate	-34.422(-49.611,-16.768)	320
85	Age-standardized	Greenland	Cardiovascular diseases	Rate	-51.867(-59.126,-42.887)	349
86	Age-standardized	Bermuda	Cardiovascular diseases	Rate	-48.022(-56.943,-34.072)	305
87	Age-standardized	Republic of Cuba	Cardiovascular diseases	Rate	12.416(-7.893,49.220)	109
88	Age-standardized	Eastern Republic of Uruguay	Cardiovascular diseases	Rate	-32.635(-40.355,-15.417)	99
89	Age-standardized	Hellenic Republic	Cardiovascular diseases	Rate	-13.278(-25.629,4.897)	82
90	Age-standardized	United Arab Emirates	Cardiovascular diseases	Rate	-5.994(-23.572,16.167)	156
91	Age-standardized	Republic of Croatia	Cardiovascular diseases	Rate	-45.428(-51.926,-38.251)	46
92	Age-standardized	Republic of Italy	Cardiovascular diseases	Rate	-33.766(-44.619,-14.201)	86
93	Age-standardized	United States Virgin Islands	Cardiovascular diseases	Rate	-40.489(-53.302,-22.638)	422
94	Age-standardized	Republic of Equatorial Guinea	Cardiovascular diseases	Rate	5.045(-36.509,71.948)	172
95	Age-standardized	Kingdom of Spain	Cardiovascular diseases	Rate	-38.093(-46.830,-20.307)	92
96	Age-standardized	Puerto Rico	Cardiovascular diseases	Rate	-35.128(-46.552,-20.375)	385
97	Age-standardized	Republic of Sudan	Cardiovascular diseases	Rate	7.861(-21.439,45.180)	522
98	Age-standardized	Republic of Yemen	Cardiovascular diseases	Rate	36.748(-4.185,97.337)	157
99	Age-standardized	State of Qatar	Cardiovascular diseases	Rate	-50.497(-62.015,-35.087)	151
100	Age-standardized	Republic of Lithuania	Cardiovascular diseases	Rate	-20.446(-30.723,-1.746)	60
101	Age-standardized	Slovak Republic	Cardiovascular diseases	Rate	-43.012(-50.025,-31.820)	54
102	Age-standardized	Montenegro	Cardiovascular diseases	Rate	23.416(6.505,43.268)	50
103	Age-standardized	Republic of Chile	Cardiovascular diseases	Rate	-34.035(-40.225,-21.271)	98
104	Age-standardized	Union of the Comoros	Cardiovascular diseases	Rate	25.127(-16.525,90.772)	176
105	Age-standardized	Kingdom of Saudi Arabia	Cardiovascular diseases	Rate	27.492(-5.530,77.988)	152
106	Age-standardized	Russian Federation	Cardiovascular diseases	Rate	-2.545(-17.600,11.331)	62
107	Age-standardized	Republic of Guyana	Cardiovascular diseases	Rate	-9.320(-31.606,18.324)	113
108	Age-standardized	Federal Democratic Republic of Ethiopia	Cardiovascular diseases	Rate	-39.274(-57.802,-4.935)	179
109	Age-standardized	State of Israel	Cardiovascular diseases	Rate	-70.210(-73.510,-66.467)	85
110	Age-standardized	Republic of Cyprus	Cardiovascular diseases	Rate	-39.129(-51.656,-23.636)	77
111	Age-standardized	Republic of Korea	Cardiovascular diseases	Rate	-43.343(-60.333,-16.609)	68
112	Age-standardized	Republic of Malta	Cardiovascular diseases	Rate	-42.670(-51.355,-30.245)	88
113	Age-standardized	Republic of Rwanda	Cardiovascular diseases	Rate	-30.456(-56.336,18.085)	185
114	Age-standardized	Republic of Guinea-Bissau	Cardiovascular diseases	Rate	41.032(3.630,103.347)	209
115	Age-standardized	Republic of Guatemala	Cardiovascular diseases	Rate	-17.677(-29.995,-5.857)	128
116	Age-standardized	Republic of Latvia	Cardiovascular diseases	Rate	-28.380(-38.336,3.455)	59
117	Age-standardized	Islamic Republic of Mauritania	Cardiovascular diseases	Rate	-1.084(-27.669,40.805)	212
118	Age-standardized	Republic of Honduras	Cardiovascular diseases	Rate	61.347(28.136,103.171)	129
119	Age-standardized	Republic of the Niger	Cardiovascular diseases	Rate	13.641(-22.124,71.168)	213
120	Age-standardized	Republic of Serbia	Cardiovascular diseases	Rate	-17.128(-30.101,-1.006)	53
121	Age-standardized	Principality of Andorra	Cardiovascular diseases	Rate	-38.442(-58.393,-9.191)	74
122	Age-standardized	Kingdom of Belgium	Cardiovascular diseases	Rate	-52.594(-57.470,-45.692)	76
123	Age-standardized	Republic of Ghana	Cardiovascular diseases	Rate	40.214(-1.060,100.859)	207
124	Age-standardized	Belize	Cardiovascular diseases	Rate	6.201(-11.185,32.888)	108
125	Age-standardized	Republic of Mauritius	Cardiovascular diseases	Rate	-26.778(-37.211,-15.175)	183
126	Age-standardized	Republic of Zimbabwe	Cardiovascular diseases	Rate	164.809(77.454,262.193)	198
127	Age-standardized	Portuguese Republic	Cardiovascular diseases	Rate	-47.738(-54.486,-31.948)	91
128	Age-standardized	United Kingdom of Great Britain and Northern Ireland	Cardiovascular diseases	Rate	-60.342(-62.978,-54.690)	95
129	Age-standardized	Federal Republic of Germany	Cardiovascular diseases	Rate	-55.027(-60.042,-46.525)	81
130	Age-standardized	Australia	Cardiovascular diseases	Rate	-53.337(-58.983,-47.075)	71
131	Age-standardized	Democratic Republic of Sao Tome and Principe	Cardiovascular diseases	Rate	56.373(17.397,101.659)	215
132	Age-standardized	Kingdom of Sweden	Cardiovascular diseases	Rate	-52.867(-59.814,-34.925)	93
133	Age-standardized	Swiss Confederation	Cardiovascular diseases	Rate	-58.802(-65.608,-42.319)	94
134	Age-standardized	Republic of Panama	Cardiovascular diseases	Rate	-1.790(-21.256,21.051)	132
135	Age-standardized	Republic of Nauru	Cardiovascular diseases	Rate	20.756(-5.382,57.087)	369
136	Age-standardized	Republic of Iceland	Cardiovascular diseases	Rate	-55.300(-60.536,-47.355)	83
137	Age-standardized	Guam	Cardiovascular diseases	Rate	-13.313(-34.359,5.092)	351
138	Age-standardized	Dominican Republic	Cardiovascular diseases	Rate	58.976(18.859,104.068)	111
139	Age-standardized	Republic of Sierra Leone	Cardiovascular diseases	Rate	56.541(16.145,117.064)	217
140	Age-standardized	Republic of India	Cardiovascular diseases	Rate	111.049(59.300,170.341)	163
141	Age-standardized	Republic of Iraq	Cardiovascular diseases	Rate	-5.690(-27.912,25.997)	143
142	Age-standardized	Republic of South Sudan	Cardiovascular diseases	Rate	11.710(-22.491,68.507)	435
143	Age-standardized	Gabonese Republic	Cardiovascular diseases	Rate	18.648(-21.298,64.298)	173
144	Age-standardized	United States of America	Cardiovascular diseases	Rate	-13.169(-23.867,6.228)	102
145	Age-standardized	Commonwealth of Dominica	Cardiovascular diseases	Rate	-1.129(-18.614,19.885)	110
146	Age-standardized	Democratic Republic of the Congo	Cardiovascular diseases	Rate	82.896(28.492,160.813)	171
147	Age-standardized	Republic of Tunisia	Cardiovascular diseases	Rate	24.716(-11.400,78.852)	154
148	Age-standardized	Republic of Haiti	Cardiovascular diseases	Rate	37.090(-7.102,89.723)	114
149	Age-standardized	Syrian Arab Republic	Cardiovascular diseases	Rate	26.726(-9.732,73.876)	153
150	Age-standardized	Antigua and Barbuda	Cardiovascular diseases	Rate	6.700(-6.757,27.297)	105
151	Age-standardized	State of Libya	Cardiovascular diseases	Rate	80.768(32.539,146.217)	147
152	Age-standardized	American Samoa	Cardiovascular diseases	Rate	12.969(-8.109,37.370)	298
153	Age-standardized	Republic of Colombia	Cardiovascular diseases	Rate	-39.358(-54.178,-24.572)	125
154	Age-standardized	People's Republic of Bangladesh	Cardiovascular diseases	Rate	94.823(18.067,184.497)	161
155	Age-standardized	Federative Republic of Brazil	Cardiovascular diseases	Rate	-29.177(-35.116,-22.939)	135
156	Age-standardized	Republic of Niue	Cardiovascular diseases	Rate	15.373(-13.233,53.132)	374
157	Age-standardized	Republic of Botswana	Cardiovascular diseases	Rate	16.875(-21.989,86.766)	193
158	Age-standardized	Republic of Suriname	Cardiovascular diseases	Rate	0.987(-24.226,27.533)	118
159	Age-standardized	Republic of Costa Rica	Cardiovascular diseases	Rate	-19.686(-30.019,-8.135)	126
160	Age-standardized	Republic of Palau	Cardiovascular diseases	Rate	8.654(-16.650,42.521)	380
161	Age-standardized	Republic of Namibia	Cardiovascular diseases	Rate	47.190(-0.229,107.765)	195
162	Age-standardized	Republic of the Gambia	Cardiovascular diseases	Rate	63.473(16.258,128.340)	206
163	Age-standardized	Republic of Turkey	Cardiovascular diseases	Rate	-22.205(-37.972,-3.671)	155
164	Age-standardized	Republic of Liberia	Cardiovascular diseases	Rate	45.809(4.259,108.332)	210
165	Age-standardized	Republic of Seychelles	Cardiovascular diseases	Rate	-12.381(-26.974,3.593)	186
166	Age-standardized	Republic of Paraguay	Cardiovascular diseases	Rate	13.577(-13.181,45.720)	136
167	Age-standardized	Federal Republic of Somalia	Cardiovascular diseases	Rate	7.051(-27.402,59.315)	187
168	Age-standardized	Republic of Ecuador	Cardiovascular diseases	Rate	-4.790(-29.330,22.171)	122
169	Age-standardized	Principality of Monaco	Cardiovascular diseases	Rate	-35.786(-50.891,-11.137)	367
170	Age-standardized	Republic of South Africa	Cardiovascular diseases	Rate	33.687(19.966,46.612)	196
171	Age-standardized	Lebanese Republic	Cardiovascular diseases	Rate	-50.962(-62.007,-36.037)	146
172	Age-standardized	Plurinational State of Bolivia	Cardiovascular diseases	Rate	-10.272(-31.103,19.600)	121
173	Age-standardized	Republic of Cabo Verde	Cardiovascular diseases	Rate	54.415(6.204,115.154)	203
174	Age-standardized	State of Eritrea	Cardiovascular diseases	Rate	15.170(-25.211,82.461)	178
175	Age-standardized	Tuvalu	Cardiovascular diseases	Rate	11.443(-8.963,38.635)	416
176	Age-standardized	United Mexican States	Cardiovascular diseases	Rate	24.504(6.638,41.642)	130
177	Age-standardized	Islamic Republic of Iran	Cardiovascular diseases	Rate	-0.554(-17.876,15.287)	142
178	Age-standardized	Islamic Republic of Pakistan	Cardiovascular diseases	Rate	130.745(69.285,209.138)	165
179	Age-standardized	Central African Republic	Cardiovascular diseases	Rate	54.921(7.666,118.768)	169
180	Age-standardized	Kingdom of Eswatini	Cardiovascular diseases	Rate	51.430(5.840,114.102)	197
181	Age-standardized	Republic of Peru	Cardiovascular diseases	Rate	-17.508(-38.951,5.774)	123
182	Age-standardized	Republic of Burundi	Cardiovascular diseases	Rate	-2.512(-37.115,109.406)	175
183	Age-standardized	State of Kuwait	Cardiovascular diseases	Rate	-28.672(-43.964,-13.873)	145
184	Age-standardized	Kingdom of Bahrain	Cardiovascular diseases	Rate	-35.073(-44.797,-22.082)	140
185	Age-standardized	Republic of Madagascar	Cardiovascular diseases	Rate	56.697(7.085,126.718)	181
186	Age-standardized	Republic of Angola	Cardiovascular diseases	Rate	30.877(-12.942,108.581)	168
187	Age-standardized	Republic of Kenya	Cardiovascular diseases	Rate	82.601(36.098,137.504)	180
188	Age-standardized	Republic of Malawi	Cardiovascular diseases	Rate	76.921(23.088,154.284)	182
189	Age-standardized	Republic of Uganda	Cardiovascular diseases	Rate	37.030(-8.667,101.106)	190
190	Age-standardized	Republic of the Congo	Cardiovascular diseases	Rate	26.662(-11.288,83.153)	170
191	Age-standardized	Republic of Djibouti	Cardiovascular diseases	Rate	15.743(-24.155,80.108)	177
192	Age-standardized	United Republic of Tanzania	Cardiovascular diseases	Rate	43.309(0.462,105.693)	189
193	Age-standardized	Burkina Faso	Cardiovascular diseases	Rate	44.843(1.789,100.705)	201
194	Age-standardized	Republic of Guinea	Cardiovascular diseases	Rate	39.849(-7.936,109.514)	208
195	Age-standardized	Republic of Chad	Cardiovascular diseases	Rate	40.068(-1.614,93.895)	204
196	Age-standardized	Republic of Mali	Cardiovascular diseases	Rate	5.600(-23.743,41.198)	211
197	Age-standardized	Republic of Cameroon	Cardiovascular diseases	Rate	42.919(-0.018,99.608)	202
198	Age-standardized	Federal Republic of Nigeria	Cardiovascular diseases	Rate	32.310(-11.961,89.676)	214
199	Age-standardized	Northern Mariana Islands	Cardiovascular diseases	Rate	16.079(-6.890,49.086)	376
200	Age-standardized	Tokelau	Cardiovascular diseases	Rate	4.764(-19.859,41.083)	413
201	Age-standardized	Republic of Zambia	Cardiovascular diseases	Rate	66.024(8.018,143.532)	191
202	Age-standardized	Togolese Republic	Cardiovascular diseases	Rate	55.369(9.546,112.409)	218
203	Age-standardized	Republic of San Marino	Cardiovascular diseases	Rate	-48.229(-62.816,-28.335)	396
204	Age-standardized	Republic of Senegal	Cardiovascular diseases	Rate	26.516(-5.452,67.872)	216
205	Age-standardized	Saint Kitts and Nevis	Cardiovascular diseases	Rate	-20.981(-36.022,-0.142)	393

## Sheet: number of DALYs
DALY
	measure_name	age_name	location_name	cause_name	metric_name	1990-Male	1990-Female	1990-Both	2021-Male	2021-Female	2021-Both	location_id
1	DALYs (Disability-Adjusted Life Years)	All ages	Saint Lucia	Cardiovascular diseases	Number	269.542(168.757,403.449)	383.294(244.215,557.745)	652.836(415.087,950.881)	721.611(440.625,1062.936)	693.358(443.121,998.357)	1414.969(889.786,2042.373)	116
2	DALYs (Disability-Adjusted Life Years)	All ages	Republic of Guyana	Cardiovascular diseases	Number	3362.125(2126.996,4991.326)	3371.459(2161.987,4930.868)	6733.584(4252.202,9720.723)	5345.219(3122.978,8120.220)	4848.921(3096.210,7032.807)	10194.140(6311.801,15148.070)	113
3	DALYs (Disability-Adjusted Life Years)	All ages	Saint Vincent and the Grenadines	Cardiovascular diseases	Number	187.466(128.042,265.225)	307.736(208.430,436.611)	495.202(344.628,699.660)	627.155(449.574,874.349)	618.423(435.454,835.037)	1245.578(895.551,1697.734)	117
4	DALYs (Disability-Adjusted Life Years)	All ages	Republic of Haiti	Cardiovascular diseases	Number	5697.417(2720.685,8767.379)	13536.677(7203.974,21483.382)	19234.094(10171.042,29912.600)	21304.670(10381.319,35543.929)	40283.765(19137.628,65929.688)	61588.435(31106.815,99525.338)	114
5	DALYs (Disability-Adjusted Life Years)	All ages	Republic of Suriname	Cardiovascular diseases	Number	877.933(487.082,1325.184)	878.129(526.598,1336.329)	1756.061(1012.443,2642.207)	2316.441(1184.178,3767.354)	1953.727(1086.382,3047.689)	4270.168(2240.287,6804.724)	118
6	DALYs (Disability-Adjusted Life Years)	All ages	Plurinational State of Bolivia	Cardiovascular diseases	Number	8611.337(3912.869,13913.736)	10431.138(4873.434,17478.980)	19042.475(9259.226,30655.353)	23172.584(10609.310,38612.140)	22917.200(10818.771,39231.729)	46089.783(22451.852,76121.690)	121
7	DALYs (Disability-Adjusted Life Years)	All ages	Republic of Colombia	Cardiovascular diseases	Number	54916.176(31567.252,79344.608)	60844.684(36485.725,90721.364)	115760.860(68450.559,168734.473)	114234.890(55671.627,187212.729)	101022.219(50313.868,164171.513)	215257.110(105260.732,344735.560)	125
8	DALYs (Disability-Adjusted Life Years)	All ages	Republic of Trinidad and Tobago	Cardiovascular diseases	Number	4884.879(2751.807,7076.131)	5098.953(2996.709,7325.118)	9983.831(5797.152,14285.283)	9036.027(4632.314,14401.534)	6731.131(3667.743,10279.738)	15767.158(8402.330,24628.419)	119
9	DALYs (Disability-Adjusted Life Years)	All ages	Republic of Ecuador	Cardiovascular diseases	Number	14071.611(7699.157,22348.272)	16088.367(9426.681,24002.037)	30159.978(17207.264,46546.607)	45393.951(20656.338,72464.957)	36591.488(18433.244,56647.526)	81985.439(40055.496,128884.212)	122
10	DALYs (Disability-Adjusted Life Years)	All ages	Republic of Costa Rica	Cardiovascular diseases	Number	4442.507(2261.821,7059.065)	3911.904(2062.309,6152.939)	8354.411(4386.707,13206.671)	12152.069(6349.708,19526.204)	8550.095(4774.690,12999.124)	20702.164(11305.409,32505.058)	126
11	DALYs (Disability-Adjusted Life Years)	All ages	Republic of Peru	Cardiovascular diseases	Number	23114.309(10471.903,39707.071)	19398.391(9073.937,33077.635)	42512.699(19803.881,72095.521)	51938.618(22572.063,89285.316)	41799.758(19000.253,68373.130)	93738.376(42156.791,155971.077)	123
12	DALYs (Disability-Adjusted Life Years)	All ages	Republic of El Salvador	Cardiovascular diseases	Number	8469.348(3412.653,14108.643)	8563.538(3621.841,14128.266)	17032.886(7071.464,28149.336)	17646.115(7671.494,29503.105)	15878.663(6921.469,25853.248)	33524.778(14534.242,54939.317)	127
13	DALYs (Disability-Adjusted Life Years)	All ages	Republic of Nicaragua	Cardiovascular diseases	Number	3392.231(1697.425,5359.503)	4294.228(2142.897,6918.617)	7686.459(3867.375,12035.605)	11605.397(5353.496,19010.689)	12453.537(6107.803,19581.756)	24058.934(11724.401,38611.518)	131
14	DALYs (Disability-Adjusted Life Years)	All ages	Republic of Guatemala	Cardiovascular diseases	Number	8121.800(3345.207,13164.310)	11991.391(5129.561,19496.408)	20113.191(8406.215,32459.397)	23036.473(8931.969,39292.665)	26051.233(10973.555,43843.292)	49087.706(19734.444,82887.313)	128
15	DALYs (Disability-Adjusted Life Years)	All ages	Republic of Honduras	Cardiovascular diseases	Number	6113.698(3462.403,9648.867)	6861.856(3807.048,10759.709)	12975.554(7415.202,20065.669)	29822.103(16498.894,45356.374)	32417.805(16107.636,50521.418)	62239.908(32643.635,97266.252)	129
16	DALYs (Disability-Adjusted Life Years)	All ages	Republic of Panama	Cardiovascular diseases	Number	3270.409(1436.443,5499.858)	3003.018(1271.778,5117.477)	6273.427(2729.541,10638.027)	10769.462(5147.776,17680.755)	8025.694(3896.771,12640.709)	18795.155(9113.692,30287.411)	132
17	DALYs (Disability-Adjusted Life Years)	All ages	Bolivarian Republic of Venezuela	Cardiovascular diseases	Number	54688.805(30325.470,82428.588)	45797.006(26680.270,69025.399)	100485.811(57105.840,151834.504)	171354.712(81719.170,282064.747)	121038.473(63735.467,190713.033)	292393.184(148908.700,474206.287)	133
18	DALYs (Disability-Adjusted Life Years)	All ages	United Mexican States	Cardiovascular diseases	Number	103618.851(46484.181,168188.210)	106081.814(53315.869,165857.330)	209700.665(101028.274,334937.314)	445708.724(196387.787,726421.249)	313194.541(158546.544,497894.552)	758903.265(362899.151,1215230.793)	130
19	DALYs (Disability-Adjusted Life Years)	All ages	Republic of Paraguay	Cardiovascular diseases	Number	6653.526(3370.994,10978.866)	6516.770(3360.415,10644.085)	13170.296(6716.700,21266.073)	23163.558(11970.332,38149.956)	15503.592(8302.293,25765.494)	38667.150(20531.735,64384.910)	136
20	DALYs (Disability-Adjusted Life Years)	All ages	Federative Republic of Brazil	Cardiovascular diseases	Number	390201.526(194257.498,615932.009)	339187.921(179338.076,532114.484)	729389.447(377886.639,1148959.543)	761501.969(386423.019,1194242.556)	606437.892(333015.675,922760.383)	1367939.861(706284.119,2126841.747)	135
21	DALYs (Disability-Adjusted Life Years)	All ages	Arab Republic of Egypt	Cardiovascular diseases	Number	314264.037(172868.928,478642.742)	390923.431(229220.417,571918.358)	705187.468(408586.873,1050874.676)	1064809.490(550550.174,1619470.037)	858142.769(449326.056,1284149.137)	1922952.259(994790.870,2921556.548)	141
22	DALYs (Disability-Adjusted Life Years)	All ages	People's Democratic Republic of Algeria	Cardiovascular diseases	Number	50674.022(28869.741,78552.228)	82655.939(48091.752,130751.642)	133329.961(81232.679,203416.464)	188052.248(95756.044,287424.128)	218598.289(124441.013,325144.226)	406650.538(229501.046,599635.203)	139
23	DALYs (Disability-Adjusted Life Years)	All ages	Kingdom of Bahrain	Cardiovascular diseases	Number	1839.563(837.749,2958.162)	1259.355(582.700,1988.716)	3098.918(1440.390,4937.309)	6425.089(3093.754,9949.675)	3192.251(1558.611,4950.915)	9617.340(4635.345,14755.104)	140
24	DALYs (Disability-Adjusted Life Years)	All ages	Islamic Republic of Iran	Cardiovascular diseases	Number	120886.448(65845.934,176625.481)	135248.799(75912.969,196112.651)	256135.247(144680.725,371540.229)	394250.150(215465.700,581955.431)	338078.527(188696.324,492064.789)	732328.677(398637.233,1063738.847)	142
25	DALYs (Disability-Adjusted Life Years)	All ages	Republic of Iraq	Cardiovascular diseases	Number	83096.403(36932.582,139285.774)	71110.635(32435.448,114396.050)	154207.038(69585.027,252010.468)	254879.687(110308.098,419728.957)	171885.142(79334.126,286384.807)	426764.829(189246.447,696747.640)	143
26	DALYs (Disability-Adjusted Life Years)	All ages	Hashemite Kingdom of Jordan	Cardiovascular diseases	Number	11112.826(5711.315,17293.432)	13064.054(7493.539,19106.832)	24176.880(12940.117,36175.674)	48522.765(27321.823,74481.335)	36596.205(21863.992,54587.397)	85118.970(49137.356,129668.936)	144
27	DALYs (Disability-Adjusted Life Years)	All ages	State of Libya	Cardiovascular diseases	Number	8744.148(4388.617,14012.563)	9710.469(4920.346,15403.487)	18454.617(9458.832,28805.046)	50369.900(25903.051,79616.427)	44651.621(21593.834,70086.560)	95021.521(48296.402,148275.934)	147
28	DALYs (Disability-Adjusted Life Years)	All ages	State of Kuwait	Cardiovascular diseases	Number	6832.671(3656.171,10107.105)	3491.865(2191.739,4873.753)	10324.535(5846.526,14839.549)	28106.259(13123.014,45135.264)	7470.946(4395.699,10540.733)	35577.204(17579.727,55390.045)	145
29	DALYs (Disability-Adjusted Life Years)	All ages	Lebanese Republic	Cardiovascular diseases	Number	16302.824(7369.159,27075.474)	11748.922(5775.812,18796.356)	28051.747(13260.267,46278.902)	22091.415(10220.157,34462.812)	15619.838(7988.174,24351.234)	37711.253(18225.543,58510.248)	146
30	DALYs (Disability-Adjusted Life Years)	All ages	Kingdom of Morocco	Cardiovascular diseases	Number	66478.557(38195.640,100778.634)	121239.263(63338.122,191544.674)	187717.820(104558.554,288430.092)	225122.260(123149.802,353863.129)	310808.813(158017.875,490168.218)	535931.073(283477.943,831531.153)	148
31	DALYs (Disability-Adjusted Life Years)	All ages	Palestine	Cardiovascular diseases	Number	6721.818(3471.225,10979.382)	7901.551(4303.703,12867.957)	14623.369(7905.794,23894.901)	19610.238(9904.967,29253.316)	15578.564(8147.651,22899.866)	35188.801(18061.739,51618.862)	149
32	DALYs (Disability-Adjusted Life Years)	All ages	Kingdom of Saudi Arabia	Cardiovascular diseases	Number	63091.767(32545.498,102197.694)	46870.589(22734.842,76650.130)	109962.356(57821.254,177459.719)	381727.763(194815.350,581975.312)	184120.242(91252.960,288195.187)	565848.006(292810.281,871371.048)	152
33	DALYs (Disability-Adjusted Life Years)	All ages	Syrian Arab Republic	Cardiovascular diseases	Number	54470.735(25962.950,86420.689)	51546.217(25408.567,79397.467)	106016.951(51731.770,165860.956)	181481.903(82461.701,305340.985)	128045.965(61035.919,205618.454)	309527.868(142431.992,510285.384)	153
34	DALYs (Disability-Adjusted Life Years)	All ages	Sultanate of Oman	Cardiovascular diseases	Number	5799.760(2721.786,9412.997)	4437.126(2492.758,7197.147)	10236.886(5231.603,16605.327)	21396.583(11085.258,32023.171)	10735.652(6019.062,15497.982)	32132.235(17235.721,47307.960)	150
35	DALYs (Disability-Adjusted Life Years)	All ages	State of Qatar	Cardiovascular diseases	Number	1735.583(740.519,2774.466)	491.862(215.473,799.402)	2227.445(959.601,3558.527)	8138.788(3529.262,12911.176)	1860.977(860.329,2963.380)	9999.765(4405.017,15944.062)	151
36	DALYs (Disability-Adjusted Life Years)	All ages	Republic of Tunisia	Cardiovascular diseases	Number	20559.936(11772.128,31230.328)	22214.224(13505.962,33723.045)	42774.160(25647.546,64219.489)	75327.410(35654.179,123794.971)	62970.857(33037.162,99908.283)	138298.267(69753.191,218988.680)	154
37	DALYs (Disability-Adjusted Life Years)	All ages	Republic of Yemen	Cardiovascular diseases	Number	23493.162(12720.980,36821.610)	37221.406(19467.679,57122.230)	60714.569(35353.064,92306.820)	124003.524(58619.511,203056.060)	115447.356(65852.239,185925.382)	239450.880(127466.063,375054.064)	157
38	DALYs (Disability-Adjusted Life Years)	All ages	Republic of Turkey	Cardiovascular diseases	Number	211993.796(104326.966,333826.434)	190714.398(101169.180,292227.138)	402708.194(204490.985,619381.247)	447192.327(220821.204,702236.521)	370409.200(197911.585,557639.721)	817601.527(425992.258,1265241.324)	155
39	DALYs (Disability-Adjusted Life Years)	All ages	United Arab Emirates	Cardiovascular diseases	Number	5852.258(2628.844,9617.858)	2099.176(1022.760,3394.421)	7951.435(3695.405,13013.568)	40494.871(20127.880,63167.688)	12555.145(6048.385,19753.784)	53050.016(26536.861,83992.326)	156
40	DALYs (Disability-Adjusted Life Years)	All ages	Islamic Republic of Afghanistan	Cardiovascular diseases	Number	71399.347(36959.350,112785.084)	69280.099(34792.323,108996.880)	140679.446(73520.211,222189.626)	122439.141(60670.145,196110.437)	110083.065(57517.994,176466.147)	232522.206(121687.024,360313.605)	160
41	DALYs (Disability-Adjusted Life Years)	All ages	Republic of India	Cardiovascular diseases	Number	432735.746(201744.872,671042.192)	488166.700(256516.932,733348.575)	920902.446(523530.646,1365265.176)	2337336.655(969027.288,3692364.574)	2285820.801(1281592.850,3487104.530)	4623157.456(2297407.167,6956757.898)	163
42	DALYs (Disability-Adjusted Life Years)	All ages	People's Republic of Bangladesh	Cardiovascular diseases	Number	33005.418(17600.086,51355.157)	37563.368(19311.088,57527.480)	70568.785(45435.045,102186.693)	165666.541(59410.582,285437.799)	224089.014(119285.060,371298.548)	389755.556(189434.872,629324.090)	161
43	DALYs (Disability-Adjusted Life Years)	All ages	Kingdom of Bhutan	Cardiovascular diseases	Number	499.897(245.868,837.204)	725.976(345.661,1217.683)	1225.873(613.173,2094.143)	1673.586(780.597,2885.015)	1370.128(716.016,2275.386)	3043.714(1541.013,5105.397)	162
44	DALYs (Disability-Adjusted Life Years)	All ages	Federal Democratic Republic of Nepal	Cardiovascular diseases	Number	8703.113(4006.798,14649.998)	11458.546(5552.742,19307.133)	20161.659(11166.898,32114.466)	45532.686(20726.928,72284.816)	35337.776(18926.172,57109.468)	80870.462(42482.919,129514.061)	164
45	DALYs (Disability-Adjusted Life Years)	All ages	Republic of Angola	Cardiovascular diseases	Number	8828.296(5586.064,13094.076)	16128.451(8923.668,24533.288)	24956.747(15376.504,36428.624)	37044.991(21898.828,56304.234)	60847.986(36080.665,91525.160)	97892.977(60658.144,145880.351)	168
46	DALYs (Disability-Adjusted Life Years)	All ages	Islamic Republic of Pakistan	Cardiovascular diseases	Number	75970.707(42624.191,123075.972)	108571.526(53312.873,173373.300)	184542.233(102902.285,285094.202)	481968.754(218798.221,823870.060)	517293.777(262607.205,836601.957)	999262.532(509713.058,1609589.204)	165
47	DALYs (Disability-Adjusted Life Years)	All ages	Central African Republic	Cardiovascular diseases	Number	2108.420(935.955,3492.543)	5087.967(2392.076,8235.132)	7196.387(3632.006,11040.006)	8688.790(4409.100,14787.329)	13865.963(7281.723,21774.225)	22554.753(12441.041,35003.068)	169
48	DALYs (Disability-Adjusted Life Years)	All ages	Republic of the Congo	Cardiovascular diseases	Number	3750.102(2060.412,5519.057)	7190.344(4050.823,11101.813)	10940.447(6731.443,16198.896)	12104.843(6790.247,18668.960)	23796.082(13923.134,37252.877)	35900.925(22000.970,54316.910)	170
49	DALYs (Disability-Adjusted Life Years)	All ages	Democratic Republic of the Congo	Cardiovascular diseases	Number	29582.155(15317.008,48859.810)	48338.894(24412.556,73564.887)	77921.049(45526.274,115820.842)	134746.858(63430.560,212690.826)	192718.762(107974.168,296658.707)	327465.621(186051.641,481420.119)	171
50	DALYs (Disability-Adjusted Life Years)	All ages	Gabonese Republic	Cardiovascular diseases	Number	1966.136(1182.255,2839.452)	4258.224(2660.832,6123.017)	6224.360(4094.889,8721.742)	6237.663(3464.416,9336.285)	7410.646(4035.682,11867.201)	13648.308(8169.423,21341.347)	173
51	DALYs (Disability-Adjusted Life Years)	All ages	Republic of Equatorial Guinea	Cardiovascular diseases	Number	744.417(427.814,1131.610)	1375.173(776.191,2097.523)	2119.590(1283.850,3106.279)	2632.977(1396.314,4219.824)	3145.557(1533.099,5640.480)	5778.534(3052.105,9557.800)	172
52	DALYs (Disability-Adjusted Life Years)	All ages	Republic of Burundi	Cardiovascular diseases	Number	1095.255(257.387,2148.479)	6504.230(2227.492,10654.429)	7599.485(2742.171,12252.896)	4836.062(2367.174,8136.232)	11572.533(7152.331,16863.589)	16408.595(10596.726,23128.184)	175
53	DALYs (Disability-Adjusted Life Years)	All ages	Union of the Comoros	Cardiovascular diseases	Number	297.347(161.656,467.631)	742.308(411.950,1113.352)	1039.655(609.645,1546.316)	1223.760(645.958,1907.705)	1977.110(1164.650,3028.397)	3200.870(1854.415,4822.973)	176
54	DALYs (Disability-Adjusted Life Years)	All ages	Republic of Djibouti	Cardiovascular diseases	Number	140.381(72.852,245.721)	322.211(189.146,504.276)	462.593(309.362,686.714)	1184.260(636.526,1982.739)	1348.735(813.475,2076.629)	2532.995(1554.007,3790.099)	177
55	DALYs (Disability-Adjusted Life Years)	All ages	Federal Democratic Republic of Ethiopia	Cardiovascular diseases	Number	30820.892(21153.974,42358.574)	61478.292(29588.946,91076.323)	92299.184(55382.274,124525.760)	51472.762(27668.075,77529.732)	68940.707(46174.953,97047.510)	120413.469(85761.599,162048.295)	179
56	DALYs (Disability-Adjusted Life Years)	All ages	Republic of Sudan	Cardiovascular diseases	Number	64879.576(35775.916,99903.869)	104257.255(52966.142,169394.654)	169136.831(92641.519,266719.452)	207427.632(96929.674,340004.975)	194174.872(93527.429,316993.224)	401602.503(198854.872,646722.397)	522
57	DALYs (Disability-Adjusted Life Years)	All ages	Saint Kitts and Nevis	Cardiovascular diseases	Number	161.887(83.573,249.269)	209.269(100.718,341.071)	371.157(184.981,583.742)	352.945(195.430,548.804)	238.440(135.544,349.817)	591.385(329.984,879.649)	393
58	DALYs (Disability-Adjusted Life Years)	All ages	United States Virgin Islands	Cardiovascular diseases	Number	539.146(279.566,859.892)	496.351(275.287,752.942)	1035.496(552.516,1601.262)	696.729(366.213,1080.842)	424.168(235.459,656.873)	1120.897(606.314,1700.504)	422
59	DALYs (Disability-Adjusted Life Years)	All ages	Republic of South Sudan	Cardiovascular diseases	Number	2544.446(1024.807,4441.986)	4146.007(2215.660,6472.177)	6690.452(3836.751,10331.650)	5337.251(2703.593,9071.674)	6982.071(3682.816,10550.827)	12319.322(7369.111,18835.092)	435
60	DALYs (Disability-Adjusted Life Years)	All ages	Tuvalu	Cardiovascular diseases	Number	92.455(39.313,152.102)	77.916(37.690,122.044)	170.371(78.128,274.556)	177.733(76.982,300.940)	101.488(43.958,161.014)	279.221(125.709,447.767)	416
61	DALYs (Disability-Adjusted Life Years)	All ages	Global	Cardiovascular diseases	Number	10584855.370(5472051.821,16280594.360)	10497801.350(5847897.558,16145528.560)	21082656.720(11331043.820,32461612.850)	23957298.320(12186757.930,37406115.190)	21469580.520(11681557.770,32032441.460)	45426878.840(23767186.720,69603287.530)	1
62	DALYs (Disability-Adjusted Life Years)	All ages	Taiwan (Province of China)	Cardiovascular diseases	Number	24218.839(15473.632,36824.535)	17109.498(11225.055,24935.218)	41328.337(26918.255,60507.241)	57744.904(35354.107,85190.451)	38795.621(22004.948,56856.631)	96540.526(58525.755,141967.761)	8
63	DALYs (Disability-Adjusted Life Years)	All ages	People's Republic of China	Cardiovascular diseases	Number	1116644.184(780702.311,1615006.481)	1136448.933(766905.439,1670876.154)	2253093.117(1616542.239,3195666.994)	4388916.527(2160085.711,7441569.765)	3611979.827(1701422.173,6023521.933)	8000896.353(3901647.018,13000730.610)	6
64	DALYs (Disability-Adjusted Life Years)	All ages	Democratic People's Republic of Korea	Cardiovascular diseases	Number	11090.313(5972.903,18271.391)	16447.198(8914.106,26334.823)	27537.511(15999.045,44259.212)	44256.093(24225.425,75599.458)	76584.846(43881.857,135076.666)	120840.940(70768.725,205440.416)	7
65	DALYs (Disability-Adjusted Life Years)	All ages	Kingdom of Cambodia	Cardiovascular diseases	Number	5287.468(3390.225,7552.974)	8600.269(4088.651,13401.075)	13887.737(8215.021,20601.909)	18996.434(11757.602,28800.587)	24286.088(14345.144,36164.985)	43282.522(26837.145,62305.507)	10
66	DALYs (Disability-Adjusted Life Years)	All ages	Malaysia	Cardiovascular diseases	Number	23138.848(10073.414,37177.560)	23917.861(9851.973,39640.381)	47056.709(19876.482,75602.761)	85362.007(35582.271,136485.091)	79107.486(28392.388,131013.739)	164469.492(65525.081,262617.459)	13
67	DALYs (Disability-Adjusted Life Years)	All ages	Republic of Indonesia	Cardiovascular diseases	Number	124774.286(78289.702,178477.389)	161184.044(94318.916,240630.808)	285958.331(179410.264,401239.283)	697201.446(374431.948,1100536.842)	744710.166(405669.826,1147513.345)	1441911.612(812504.633,2142818.770)	11
68	DALYs (Disability-Adjusted Life Years)	All ages	Republic of Maldives	Cardiovascular diseases	Number	214.287(104.007,351.399)	281.283(130.640,455.481)	495.570(238.409,786.045)	788.731(339.886,1346.226)	420.695(197.117,705.816)	1209.427(539.353,2019.226)	14
69	DALYs (Disability-Adjusted Life Years)	All ages	Lao People's Democratic Republic	Cardiovascular diseases	Number	4925.702(2588.378,7677.585)	6063.808(2836.145,10084.571)	10989.509(5807.687,17006.256)	15911.985(8369.036,25282.875)	14026.591(7748.274,23090.047)	29938.576(16692.021,46950.423)	12
70	DALYs (Disability-Adjusted Life Years)	All ages	Republic of the Union of Myanmar	Cardiovascular diseases	Number	41373.872(18535.177,67067.509)	82291.947(42739.152,134595.298)	123665.819(68548.422,199713.252)	95931.907(49788.256,149704.838)	126062.383(70561.721,200929.859)	221994.290(129210.838,345133.622)	15
71	DALYs (Disability-Adjusted Life Years)	All ages	Republic of the Philippines	Cardiovascular diseases	Number	91182.841(58079.269,127620.585)	64089.385(43704.863,90623.738)	155272.226(103781.888,215254.944)	395086.753(221241.760,618443.955)	279680.555(167986.029,424104.435)	674767.309(386301.368,1007194.297)	16
72	DALYs (Disability-Adjusted Life Years)	All ages	Democratic Socialist Republic of Sri Lanka	Cardiovascular diseases	Number	22761.985(14629.017,32317.905)	19289.289(12443.185,28149.149)	42051.274(27858.620,58356.456)	50192.572(22958.364,90436.982)	49030.912(24021.200,81907.948)	99223.484(48548.185,167344.741)	17
73	DALYs (Disability-Adjusted Life Years)	All ages	Democratic Republic of Timor-Leste	Cardiovascular diseases	Number	192.787(96.074,309.111)	276.126(132.424,435.780)	468.913(238.717,703.104)	1192.583(650.151,1919.923)	1164.757(722.945,1746.129)	2357.340(1477.179,3505.401)	19
74	DALYs (Disability-Adjusted Life Years)	All ages	Kingdom of Thailand	Cardiovascular diseases	Number	25738.999(11330.032,45756.143)	29512.149(11742.023,49865.119)	55251.148(24076.308,92614.940)	111078.765(42273.443,201948.504)	114987.822(42804.730,205427.561)	226066.586(84886.246,398163.699)	18
75	DALYs (Disability-Adjusted Life Years)	All ages	Socialist Republic of Viet Nam	Cardiovascular diseases	Number	14737.092(7319.938,26151.757)	26107.698(15994.484,41773.064)	40844.790(26506.626,62431.258)	95638.649(46022.626,159193.630)	96204.889(59245.310,145037.082)	191843.539(114354.223,293664.460)	20
76	DALYs (Disability-Adjusted Life Years)	All ages	Republic of Fiji	Cardiovascular diseases	Number	5121.014(2207.054,8469.023)	3350.874(1667.085,5280.875)	8471.888(3872.282,13703.909)	10876.590(4970.519,17901.621)	6811.036(3138.685,10714.615)	17687.626(8213.772,28612.386)	22
77	DALYs (Disability-Adjusted Life Years)	All ages	Republic of the Marshall Islands	Cardiovascular diseases	Number	253.389(108.122,419.441)	179.916(88.285,282.067)	433.305(201.644,694.041)	738.529(306.258,1233.791)	476.667(196.335,791.554)	1215.197(507.334,1992.234)	24
78	DALYs (Disability-Adjusted Life Years)	All ages	Republic of Kiribati	Cardiovascular diseases	Number	448.687(156.051,777.658)	245.452(98.355,401.852)	694.138(256.549,1170.502)	1244.892(434.773,2103.801)	579.757(210.622,997.133)	1824.649(664.659,3063.481)	23
79	DALYs (Disability-Adjusted Life Years)	All ages	Federated States of Micronesia	Cardiovascular diseases	Number	791.492(332.577,1339.968)	565.228(270.059,922.763)	1356.720(612.379,2289.308)	1544.760(642.579,2554.619)	902.314(373.145,1462.015)	2447.074(1014.787,3953.285)	25
80	DALYs (Disability-Adjusted Life Years)	All ages	Independent State of Papua New Guinea	Cardiovascular diseases	Number	5832.965(2303.562,10571.269)	7526.833(3512.847,14035.545)	13359.798(6518.152,23887.498)	26598.234(10352.967,47878.070)	23358.029(10453.380,42205.854)	49956.263(23164.677,91493.561)	26
81	DALYs (Disability-Adjusted Life Years)	All ages	Kingdom of Tonga	Cardiovascular diseases	Number	401.513(166.082,639.258)	230.282(84.481,373.705)	631.795(251.411,1003.900)	701.932(326.584,1107.493)	343.495(131.600,580.060)	1045.427(462.270,1668.015)	29
82	DALYs (Disability-Adjusted Life Years)	All ages	Independent State of Samoa	Cardiovascular diseases	Number	1047.939(481.337,1649.872)	704.616(332.286,1117.725)	1752.555(821.236,2735.904)	2076.246(914.419,3306.526)	1448.628(634.626,2302.208)	3524.874(1576.855,5617.950)	27
83	DALYs (Disability-Adjusted Life Years)	All ages	Solomon Islands	Cardiovascular diseases	Number	1089.981(451.033,1994.925)	910.630(373.245,1605.920)	2000.611(846.351,3579.801)	4085.493(1596.136,7155.390)	2951.921(1193.746,4890.175)	7037.414(2792.974,12108.609)	28
84	DALYs (Disability-Adjusted Life Years)	All ages	Republic of Vanuatu	Cardiovascular diseases	Number	608.497(253.237,1138.027)	379.807(175.571,658.787)	988.304(447.059,1786.828)	2419.319(1051.348,4071.904)	1371.509(607.368,2216.024)	3790.828(1611.819,6282.114)	30
85	DALYs (Disability-Adjusted Life Years)	All ages	Georgia	Cardiovascular diseases	Number	44977.929(17528.861,74547.025)	38956.610(16134.368,63641.825)	83934.538(34390.346,138213.306)	35022.679(19606.256,54151.548)	28556.743(17046.532,42017.223)	63579.422(37291.531,94809.619)	35
86	DALYs (Disability-Adjusted Life Years)	All ages	Republic of Armenia	Cardiovascular diseases	Number	14688.055(6265.550,24167.632)	15955.504(7290.442,25408.272)	30643.558(13456.898,48873.440)	19392.618(8604.394,31923.628)	18912.217(9710.349,29453.182)	38304.835(18364.639,61494.017)	33
87	DALYs (Disability-Adjusted Life Years)	All ages	Republic of Kazakhstan	Cardiovascular diseases	Number	67563.294(28123.776,110709.257)	81021.662(31355.520,137362.468)	148584.956(60012.705,247342.310)	81172.593(31718.171,141031.841)	90888.705(35745.377,154226.228)	172061.298(68566.910,294900.521)	36
88	DALYs (Disability-Adjusted Life Years)	All ages	Republic of Azerbaijan	Cardiovascular diseases	Number	40163.802(18190.929,65457.057)	34138.792(16036.581,53901.115)	74302.594(34690.033,119186.017)	72174.948(31861.289,118741.039)	58839.351(25901.282,98214.556)	131014.299(58714.165,212541.299)	34
89	DALYs (Disability-Adjusted Life Years)	All ages	Kyrgyz Republic	Cardiovascular diseases	Number	16318.399(6526.188,27292.291)	17699.370(6570.849,30052.926)	34017.769(12892.040,57256.989)	32665.217(14589.883,52980.945)	26799.542(12046.048,42934.997)	59464.759(26467.686,95633.731)	37
90	DALYs (Disability-Adjusted Life Years)	All ages	Mongolia	Cardiovascular diseases	Number	5742.674(2096.344,9690.861)	5360.157(1990.549,9152.527)	11102.831(4196.014,18981.753)	11979.252(4075.720,20544.795)	7316.705(2557.924,13095.560)	19295.957(6673.882,33348.594)	38
91	DALYs (Disability-Adjusted Life Years)	All ages	Turkmenistan	Cardiovascular diseases	Number	15595.462(6431.516,25633.947)	13410.982(5493.332,22172.766)	29006.444(11827.413,47646.063)	35408.164(14139.476,61105.055)	29169.539(12168.206,49567.557)	64577.702(26479.373,110926.082)	40
92	DALYs (Disability-Adjusted Life Years)	All ages	Republic of Uzbekistan	Cardiovascular diseases	Number	67928.881(29349.602,110910.670)	71495.206(29305.327,115254.420)	139424.087(57202.142,225800.748)	201864.911(90091.695,331463.874)	182134.023(83798.567,289200.236)	383998.934(175948.057,622368.006)	41
93	DALYs (Disability-Adjusted Life Years)	All ages	Republic of Tajikistan	Cardiovascular diseases	Number	18369.160(9621.741,28132.587)	20946.661(10258.344,32608.023)	39315.821(20146.026,60124.965)	33920.257(16723.424,54732.281)	35676.313(17409.774,57435.082)	69596.570(34035.469,113377.785)	39
94	DALYs (Disability-Adjusted Life Years)	All ages	Republic of Bulgaria	Cardiovascular diseases	Number	117063.739(55243.160,187018.364)	83304.875(42676.977,130632.328)	200368.614(98255.108,319959.887)	151517.491(99991.990,219510.406)	130222.238(86285.026,183989.258)	281739.729(187185.656,403370.737)	45
95	DALYs (Disability-Adjusted Life Years)	All ages	Republic of Albania	Cardiovascular diseases	Number	8118.994(3437.314,13903.228)	6029.076(2574.599,10295.381)	14148.070(6119.093,23897.396)	13783.970(5778.554,23507.303)	12927.575(5195.495,22580.284)	26711.545(11112.839,45881.413)	43
96	DALYs (Disability-Adjusted Life Years)	All ages	Bosnia and Herzegovina	Cardiovascular diseases	Number	18547.680(7598.297,30709.536)	17001.364(7271.784,28048.190)	35549.043(15164.909,58495.452)	21683.828(9675.396,36511.118)	21250.248(9560.541,33617.171)	42934.076(19654.142,69509.474)	44
97	DALYs (Disability-Adjusted Life Years)	All ages	Republic of Croatia	Cardiovascular diseases	Number	36467.903(15855.672,59757.510)	29835.672(15924.281,46903.935)	66303.575(32086.481,106388.072)	28653.854(13534.598,46317.024)	26037.376(13334.598,41188.865)	54691.231(27317.223,87370.607)	46
98	DALYs (Disability-Adjusted Life Years)	All ages	Czech Republic	Cardiovascular diseases	Number	117209.431(42906.901,195402.523)	69283.595(23796.087,121956.691)	186493.025(66568.508,313196.186)	71204.499(34983.366,115140.978)	52590.517(26941.592,84239.419)	123795.017(61741.932,201389.111)	47
99	DALYs (Disability-Adjusted Life Years)	All ages	Hungary	Cardiovascular diseases	Number	130076.845(59253.249,207778.819)	93502.527(47349.794,147577.103)	223579.371(109161.220,353695.765)	104515.988(58489.745,157616.310)	87161.579(51396.882,129594.945)	191677.567(112025.755,287348.570)	48
100	DALYs (Disability-Adjusted Life Years)	All ages	North Macedonia	Cardiovascular diseases	Number	13520.251(6099.949,22117.664)	11397.131(5555.345,18347.675)	24917.382(11505.268,39839.567)	18566.185(8744.715,31652.632)	18421.559(9234.010,29980.922)	36987.745(18089.053,60858.910)	49
101	DALYs (Disability-Adjusted Life Years)	All ages	Republic of Poland	Cardiovascular diseases	Number	285601.224(123291.649,478592.593)	215194.505(97598.963,344790.513)	500795.729(221722.252,821393.562)	231710.760(114170.331,369551.925)	198275.886(108203.698,310092.318)	429986.646(228806.106,664245.503)	51
102	DALYs (Disability-Adjusted Life Years)	All ages	Romania	Cardiovascular diseases	Number	197330.523(98217.981,306616.027)	162455.949(89596.326,245929.870)	359786.472(190983.164,551882.138)	214079.470(114573.276,332100.711)	179513.198(105014.738,272306.613)	393592.668(225528.270,605662.750)	52
103	DALYs (Disability-Adjusted Life Years)	All ages	Montenegro	Cardiovascular diseases	Number	3902.053(1579.910,6704.518)	1971.129(733.790,3521.545)	5873.182(2280.454,10193.554)	6373.794(2596.777,10811.627)	4369.949(1679.353,7482.045)	10743.743(4336.299,18250.455)	50
104	DALYs (Disability-Adjusted Life Years)	All ages	Republic of Serbia	Cardiovascular diseases	Number	64262.083(27360.937,107243.664)	62345.074(29420.051,101346.304)	126607.157(58347.199,209022.859)	79563.810(38975.073,128472.335)	87538.919(45107.129,137446.664)	167102.729(84875.828,261882.258)	53
105	DALYs (Disability-Adjusted Life Years)	All ages	Republic of Belarus	Cardiovascular diseases	Number	64930.874(25038.745,110094.758)	71390.448(25589.709,123253.278)	136321.322(50509.525,231903.562)	121227.394(44336.588,209509.731)	97370.830(35379.368,166747.680)	218598.224(79379.946,378432.569)	57
106	DALYs (Disability-Adjusted Life Years)	All ages	Slovak Republic	Cardiovascular diseases	Number	51891.697(21062.037,84322.672)	36962.845(15751.600,60689.023)	88854.542(37062.534,144334.199)	43226.868(20441.756,69199.741)	37374.931(17735.528,60770.968)	80601.799(37893.180,127575.032)	54
107	DALYs (Disability-Adjusted Life Years)	All ages	Republic of Estonia	Cardiovascular diseases	Number	14860.539(6353.890,24088.669)	13577.271(5758.410,22225.901)	28437.810(11930.959,45817.794)	12913.806(9330.084,17591.235)	15198.390(8605.446,20962.572)	28112.196(18323.183,38135.740)	58
108	DALYs (Disability-Adjusted Life Years)	All ages	Republic of Slovenia	Cardiovascular diseases	Number	10231.947(4645.950,16745.871)	8101.586(4506.816,12510.279)	18333.533(9170.306,28936.629)	8800.793(4857.457,13759.412)	8591.140(4633.179,13052.190)	17391.932(9823.870,26208.560)	55
109	DALYs (Disability-Adjusted Life Years)	All ages	Republic of Moldova	Cardiovascular diseases	Number	23015.701(8513.256,38448.638)	30499.186(11139.512,51881.246)	53514.887(19505.434,89996.365)	42730.701(21557.835,67124.365)	43099.816(23525.067,63979.524)	85830.517(45756.211,130694.518)	61
110	DALYs (Disability-Adjusted Life Years)	All ages	Republic of Latvia	Cardiovascular diseases	Number	22862.984(8363.863,39302.712)	24091.042(8067.764,42476.685)	46954.025(16239.468,81289.472)	17950.188(8857.322,29307.829)	19201.512(10163.793,31346.957)	37151.700(18850.120,59704.683)	59
111	DALYs (Disability-Adjusted Life Years)	All ages	Russian Federation	Cardiovascular diseases	Number	901700.340(331380.699,1467201.070)	1107466.365(365323.349,1904195.984)	2009166.705(690250.907,3391730.018)	1299800.950(495478.473,2197437.238)	1295213.490(498684.142,2147422.721)	2595014.440(1002186.906,4333793.328)	62
112	DALYs (Disability-Adjusted Life Years)	All ages	Republic of Lithuania	Cardiovascular diseases	Number	25642.968(10210.815,43457.106)	23402.340(8836.327,40114.912)	49045.308(18947.199,82936.275)	26300.160(12257.537,43104.961)	23360.226(10977.779,38757.981)	49660.386(23242.312,81293.989)	60
113	DALYs (Disability-Adjusted Life Years)	All ages	Ukraine	Cardiovascular diseases	Number	334958.896(124764.695,554365.620)	459091.169(170103.432,782994.013)	794050.065(293964.147,1339069.844)	546783.318(219390.534,979439.974)	578989.297(221169.924,1021984.789)	1125772.614(441253.656,1923874.590)	63
114	DALYs (Disability-Adjusted Life Years)	All ages	Japan	Cardiovascular diseases	Number	105795.462(56930.753,165038.057)	97693.831(55742.044,149410.180)	203489.293(112094.599,311583.607)	147341.929(68985.761,235627.459)	108348.515(53420.057,172323.594)	255690.444(127397.450,402370.896)	67
115	DALYs (Disability-Adjusted Life Years)	All ages	Republic of Korea	Cardiovascular diseases	Number	27497.918(15875.330,48136.981)	18906.372(11347.955,31530.882)	46404.290(28519.666,77263.417)	39243.308(17453.240,66927.592)	41799.598(22418.963,67003.425)	81042.906(39604.404,129634.461)	68
116	DALYs (Disability-Adjusted Life Years)	All ages	Brunei Darussalam	Cardiovascular diseases	Number	367.088(179.985,560.526)	169.005(86.580,270.171)	536.093(269.679,820.477)	1272.186(576.324,1977.768)	558.008(234.328,882.650)	1830.194(815.570,2818.424)	66
117	DALYs (Disability-Adjusted Life Years)	All ages	Republic of Singapore	Cardiovascular diseases	Number	4979.923(2666.657,7455.366)	2403.769(1373.801,3554.763)	7383.692(4149.447,10796.664)	11488.092(6580.466,17290.768)	5538.088(3112.131,8352.289)	17026.180(9833.369,24984.860)	69
118	DALYs (Disability-Adjusted Life Years)	All ages	New Zealand	Cardiovascular diseases	Number	16187.142(6695.475,26759.952)	9714.117(3974.217,15613.532)	25901.259(10776.231,42741.735)	14780.768(6372.727,23887.817)	8714.179(3705.850,14600.596)	23494.947(10160.115,38024.332)	72
119	DALYs (Disability-Adjusted Life Years)	All ages	Australia	Cardiovascular diseases	Number	59502.456(24038.345,99494.334)	39915.213(16155.066,68801.439)	99417.669(39679.137,166585.514)	63979.448(28668.851,105223.279)	41886.954(19282.722,68947.932)	105866.401(47142.833,174759.076)	71
120	DALYs (Disability-Adjusted Life Years)	All ages	Principality of Andorra	Cardiovascular diseases	Number	99.709(42.387,176.047)	77.428(39.677,128.609)	177.136(84.260,302.165)	144.518(64.852,261.483)	172.644(91.819,286.681)	317.162(160.839,549.324)	74
121	DALYs (Disability-Adjusted Life Years)	All ages	Republic of Cyprus	Cardiovascular diseases	Number	2168.509(1029.276,3472.506)	1669.102(909.023,2610.461)	3837.610(1918.273,5856.280)	3750.081(1822.840,6328.409)	2487.378(1373.849,3910.258)	6237.459(3237.275,10132.255)	77
122	DALYs (Disability-Adjusted Life Years)	All ages	Republic of Austria	Cardiovascular diseases	Number	32749.773(14074.432,54621.155)	28329.444(13897.067,46701.834)	61079.217(28081.371,100098.940)	27780.930(14785.795,45359.564)	27735.941(15545.741,43867.349)	55516.870(29124.432,88653.937)	75
123	DALYs (Disability-Adjusted Life Years)	All ages	Kingdom of Denmark	Cardiovascular diseases	Number	24292.567(9366.425,39891.166)	15146.822(5832.404,25617.853)	39439.389(15174.817,64951.714)	11387.948(5071.966,19523.532)	7698.923(3117.508,13441.462)	19086.871(8036.952,32806.157)	78
124	DALYs (Disability-Adjusted Life Years)	All ages	Kingdom of Belgium	Cardiovascular diseases	Number	28552.529(10592.520,45754.148)	22316.803(8574.000,37813.139)	50869.332(19667.449,83873.583)	20727.354(8443.066,35072.568)	16873.520(7616.104,28346.626)	37600.875(16065.610,62735.019)	76
125	DALYs (Disability-Adjusted Life Years)	All ages	Republic of Finland	Cardiovascular diseases	Number	28969.206(11646.317,47852.965)	19987.476(8532.028,32905.076)	48956.683(20356.561,80427.308)	25648.479(13828.285,40817.885)	21145.178(11460.587,32394.232)	46793.656(25697.493,72704.247)	79
126	DALYs (Disability-Adjusted Life Years)	All ages	French Republic	Cardiovascular diseases	Number	113074.495(50674.049,182506.859)	81565.089(41575.243,125309.135)	194639.584(96225.591,302298.996)	122639.265(58670.210,199182.586)	104586.360(51356.939,165131.778)	227225.624(115351.535,367010.424)	80
127	DALYs (Disability-Adjusted Life Years)	All ages	Republic of Iceland	Cardiovascular diseases	Number	960.537(379.535,1616.727)	537.992(209.280,921.954)	1498.529(588.889,2552.574)	837.198(361.174,1395.536)	542.059(241.484,907.856)	1379.257(615.762,2310.991)	83
128	DALYs (Disability-Adjusted Life Years)	All ages	Federal Republic of Germany	Cardiovascular diseases	Number	478147.183(216305.982,775750.327)	419964.367(213715.138,660005.538)	898111.549(432126.176,1446647.635)	343943.788(177289.162,564126.198)	302445.333(164803.745,460574.289)	646389.121(344717.067,1028805.466)	81
129	DALYs (Disability-Adjusted Life Years)	All ages	Ireland	Cardiovascular diseases	Number	15928.386(6218.801,26905.796)	9179.882(3633.402,15856.007)	25108.267(9930.982,42299.066)	10420.559(4449.020,17615.054)	6149.255(2715.782,10259.752)	16569.814(7341.116,27579.268)	84
130	DALYs (Disability-Adjusted Life Years)	All ages	Hellenic Republic	Cardiovascular diseases	Number	40549.452(16156.062,67864.985)	29433.988(12561.321,49127.111)	69983.440(28901.313,117251.169)	53857.566(25960.839,87441.292)	39548.806(20252.382,62530.484)	93406.371(47472.654,149858.106)	82
131	DALYs (Disability-Adjusted Life Years)	All ages	State of Israel	Cardiovascular diseases	Number	13645.687(5593.588,22196.383)	11085.007(4731.709,18580.554)	24730.694(10336.659,40777.444)	10880.627(4644.285,18408.924)	8530.355(3859.150,14118.319)	19410.982(8537.937,32688.081)	85
132	DALYs (Disability-Adjusted Life Years)	All ages	Republic of Malta	Cardiovascular diseases	Number	1079.197(425.965,1746.800)	947.488(395.138,1547.837)	2026.685(823.172,3263.613)	1256.538(618.886,2071.324)	1290.219(663.229,2110.247)	2546.757(1283.461,4141.576)	88
133	DALYs (Disability-Adjusted Life Years)	All ages	Republic of Italy	Cardiovascular diseases	Number	179163.095(85088.769,291571.819)	148266.682(82581.369,226935.522)	327429.776(171533.879,514704.953)	193964.330(110919.132,298613.101)	214483.767(113347.021,321735.189)	408448.097(235392.790,607339.241)	86
134	DALYs (Disability-Adjusted Life Years)	All ages	Kingdom of the Netherlands	Cardiovascular diseases	Number	45067.203(17026.420,75586.383)	31488.924(12273.973,54177.360)	76556.127(28868.629,130310.263)	29289.585(12439.386,50260.990)	25629.964(11806.081,43441.876)	54919.549(24373.354,93200.199)	89
135	DALYs (Disability-Adjusted Life Years)	All ages	Grand Duchy of Luxembourg	Cardiovascular diseases	Number	1568.025(587.189,2621.560)	1096.993(447.916,1828.223)	2665.017(1043.244,4411.277)	1286.534(592.968,2086.503)	1016.669(524.022,1618.851)	2303.203(1156.285,3764.545)	87
136	DALYs (Disability-Adjusted Life Years)	All ages	Kingdom of Norway	Cardiovascular diseases	Number	19638.086(7699.116,32348.228)	11507.850(4480.664,19582.158)	31145.935(12050.760,51855.190)	8195.233(3423.662,13907.820)	6274.477(2862.870,10448.049)	14469.710(6257.973,24146.355)	90
137	DALYs (Disability-Adjusted Life Years)	All ages	Kingdom of Sweden	Cardiovascular diseases	Number	39201.320(14848.194,65857.728)	26124.407(10164.928,45620.489)	65325.728(24524.163,109744.874)	24542.240(12014.440,40653.262)	23080.264(11673.370,37288.273)	47622.504(24797.937,77625.307)	93
138	DALYs (Disability-Adjusted Life Years)	All ages	Swiss Confederation	Cardiovascular diseases	Number	23312.928(10277.945,37353.452)	16264.361(8275.310,25636.706)	39577.289(19051.590,63660.351)	16071.827(8992.964,25125.205)	16086.946(8108.883,25108.176)	32158.774(18269.279,49597.064)	94
139	DALYs (Disability-Adjusted Life Years)	All ages	Portuguese Republic	Cardiovascular diseases	Number	30063.260(10789.441,51943.128)	27542.979(10684.837,49751.636)	57606.239(21515.786,101874.109)	27636.783(12622.490,47002.338)	27166.826(13664.300,44204.968)	54803.609(27763.948,92633.019)	91
140	DALYs (Disability-Adjusted Life Years)	All ages	United Kingdom of Great Britain and Northern Ireland	Cardiovascular diseases	Number	373549.691(153708.779,624013.796)	239342.060(94680.254,406222.546)	612891.751(249791.068,1024613.821)	215617.906(101185.825,348167.460)	130096.276(59745.404,213881.195)	345714.181(162131.857,563423.223)	95
141	DALYs (Disability-Adjusted Life Years)	All ages	Kingdom of Spain	Cardiovascular diseases	Number	108893.219(41727.778,184710.581)	90078.401(38377.254,154697.317)	198971.620(81407.418,335444.512)	128373.231(63120.170,212927.911)	108951.459(56169.485,171671.628)	237324.690(123664.675,380669.926)	92
142	DALYs (Disability-Adjusted Life Years)	All ages	Eastern Republic of Uruguay	Cardiovascular diseases	Number	14092.429(5774.275,23662.898)	10677.359(4740.337,17819.681)	24769.788(10635.484,41138.935)	12847.743(6430.159,20264.794)	10674.649(5740.832,16487.544)	23522.392(12728.416,36535.055)	99
143	DALYs (Disability-Adjusted Life Years)	All ages	Argentine Republic	Cardiovascular diseases	Number	143316.795(67731.054,229628.218)	103308.374(50385.904,166999.646)	246625.169(119853.315,395576.930)	146687.237(78175.308,224371.753)	114779.343(64279.742,173469.712)	261466.580(145562.302,394247.123)	97
144	DALYs (Disability-Adjusted Life Years)	All ages	Canada	Cardiovascular diseases	Number	99571.931(41001.670,169086.349)	64033.595(25251.379,111012.754)	163605.526(66048.442,277698.939)	111306.940(50595.266,178401.442)	71469.243(32594.683,115682.319)	182776.183(83746.479,288674.621)	101
145	DALYs (Disability-Adjusted Life Years)	All ages	Republic of Chile	Cardiovascular diseases	Number	30731.310(13904.230,50591.435)	27614.670(13197.493,45217.703)	58345.979(27254.945,96746.554)	55653.916(29307.336,85826.060)	41610.040(22862.008,63808.945)	97263.956(53305.233,148619.736)	98
146	DALYs (Disability-Adjusted Life Years)	All ages	United States of America	Cardiovascular diseases	Number	1305256.327(609789.411,2095503.866)	940804.068(441705.355,1519285.697)	2246060.395(1054158.828,3598683.875)	2074365.643(1146749.337,3059731.005)	1341024.670(768796.631,1973862.554)	3415390.313(1933350.141,5036824.265)	102
147	DALYs (Disability-Adjusted Life Years)	All ages	Antigua and Barbuda	Cardiovascular diseases	Number	187.915(116.254,276.216)	203.634(135.150,292.148)	391.549(252.779,567.398)	397.726(269.534,566.900)	459.195(335.787,607.949)	856.921(615.765,1164.520)	105
148	DALYs (Disability-Adjusted Life Years)	All ages	Republic of Cuba	Cardiovascular diseases	Number	24667.963(10520.071,39225.211)	27756.650(11629.298,44514.963)	52424.613(22292.378,81987.476)	56902.333(30304.526,89958.504)	53137.935(30341.116,81897.181)	110040.267(60350.431,171036.533)	109
149	DALYs (Disability-Adjusted Life Years)	All ages	Commonwealth of the Bahamas	Cardiovascular diseases	Number	1074.744(742.949,1511.161)	1006.705(705.926,1372.260)	2081.449(1446.772,2867.463)	3172.543(2166.638,4472.838)	2472.974(1764.664,3329.628)	5645.517(3945.925,7748.827)	106
150	DALYs (Disability-Adjusted Life Years)	All ages	Commonwealth of Dominica	Cardiovascular diseases	Number	291.043(181.866,413.234)	407.442(267.351,586.406)	698.485(453.899,991.797)	534.570(338.504,767.064)	455.274(293.721,661.932)	989.844(629.375,1399.030)	110
151	DALYs (Disability-Adjusted Life Years)	All ages	Barbados	Cardiovascular diseases	Number	745.155(386.713,1169.476)	902.838(496.156,1417.843)	1647.994(891.805,2574.472)	1366.211(740.524,2175.363)	1478.143(812.337,2310.984)	2844.353(1548.241,4471.511)	107
152	DALYs (Disability-Adjusted Life Years)	All ages	Belize	Cardiovascular diseases	Number	334.093(177.952,527.068)	365.604(200.115,544.136)	699.696(379.546,1068.238)	1300.651(804.529,1859.218)	1145.294(743.091,1576.925)	2445.945(1554.489,3412.281)	108
153	DALYs (Disability-Adjusted Life Years)	All ages	Dominican Republic	Cardiovascular diseases	Number	11188.451(6169.067,17243.390)	10048.129(5594.762,16030.777)	21236.580(11767.208,32863.359)	51241.128(25010.896,82758.301)	34429.220(16514.446,54448.426)	85670.348(41964.808,137959.939)	111
154	DALYs (Disability-Adjusted Life Years)	All ages	Grenada	Cardiovascular diseases	Number	196.323(104.818,299.496)	330.238(188.697,500.924)	526.560(293.291,791.578)	472.882(282.629,704.016)	461.931(291.701,658.069)	934.813(578.717,1348.092)	112
155	DALYs (Disability-Adjusted Life Years)	All ages	Jamaica	Cardiovascular diseases	Number	4198.009(3094.266,5709.231)	7207.564(4797.531,10135.393)	11405.573(7934.556,15929.168)	11036.177(6829.362,16794.142)	12165.939(7227.850,17877.921)	23202.116(14331.976,34570.227)	115
156	DALYs (Disability-Adjusted Life Years)	All ages	Republic of Kenya	Cardiovascular diseases	Number	5472.178(3367.120,7668.403)	17407.323(11926.445,24521.602)	22879.501(16578.791,31038.919)	43687.868(25631.470,66306.498)	73460.347(45777.160,109035.983)	117148.215(74993.813,167904.082)	180
157	DALYs (Disability-Adjusted Life Years)	All ages	Republic of Madagascar	Cardiovascular diseases	Number	7498.156(4649.511,12130.897)	20655.651(12829.030,29662.815)	28153.806(19500.324,39488.625)	29790.378(15055.459,48827.901)	72598.222(43240.439,107384.123)	102388.600(62298.890,150600.749)	181
158	DALYs (Disability-Adjusted Life Years)	All ages	Republic of Mozambique	Cardiovascular diseases	Number	6841.869(4124.514,10805.673)	16922.070(9888.547,24073.008)	23763.939(15131.649,33210.664)	39166.841(21020.885,63038.472)	48230.466(27394.348,74198.058)	87397.306(53379.607,135113.611)	184
159	DALYs (Disability-Adjusted Life Years)	All ages	State of Eritrea	Cardiovascular diseases	Number	784.721(388.644,1483.953)	3959.262(1981.552,5970.403)	4743.983(2495.697,7094.543)	3890.260(1904.650,6623.171)	9236.248(5597.033,13645.201)	13126.508(8033.459,19628.548)	178
160	DALYs (Disability-Adjusted Life Years)	All ages	Republic of Malawi	Cardiovascular diseases	Number	4774.695(2440.851,7215.785)	7061.931(3734.014,10634.086)	11836.626(7296.084,17266.504)	21879.088(11438.324,33657.454)	20407.365(11990.660,31711.741)	42286.452(25783.972,65168.118)	182
161	DALYs (Disability-Adjusted Life Years)	All ages	Republic of Rwanda	Cardiovascular diseases	Number	2645.774(701.108,5008.443)	13580.185(5395.667,19969.349)	16225.959(6471.605,23537.240)	4995.474(2316.000,8870.821)	19084.699(10266.884,29020.458)	24080.173(13974.465,36202.048)	185
162	DALYs (Disability-Adjusted Life Years)	All ages	Republic of Mauritius	Cardiovascular diseases	Number	4112.867(2315.677,6127.515)	3227.245(2080.440,4642.114)	7340.113(4354.865,10656.377)	6460.379(3624.632,9512.038)	5554.442(3521.962,8022.834)	12014.821(7149.448,17516.815)	183
163	DALYs (Disability-Adjusted Life Years)	All ages	Republic of Seychelles	Cardiovascular diseases	Number	308.408(220.781,419.484)	378.898(284.915,502.012)	687.305(512.198,887.039)	671.116(433.838,951.442)	605.353(422.636,829.481)	1276.469(857.475,1745.481)	186
164	DALYs (Disability-Adjusted Life Years)	All ages	Republic of Uganda	Cardiovascular diseases	Number	6043.168(2570.981,11318.614)	11742.715(5532.369,17746.797)	17785.883(9043.408,26877.960)	22785.638(10971.187,38768.613)	36371.448(21424.179,57253.023)	59157.086(34937.872,89352.051)	190
165	DALYs (Disability-Adjusted Life Years)	All ages	Republic of Zambia	Cardiovascular diseases	Number	5594.787(3768.774,8001.771)	10432.376(6481.170,15176.786)	16027.163(10965.398,21952.382)	28897.659(14482.957,46236.485)	36682.993(19564.775,56716.145)	65580.652(34557.190,101268.970)	191
166	DALYs (Disability-Adjusted Life Years)	All ages	Federal Republic of Somalia	Cardiovascular diseases	Number	3673.068(1948.746,6273.419)	11094.250(5624.274,17714.724)	14767.319(7728.895,22690.995)	11039.506(5530.901,19825.033)	27990.070(14449.525,44554.653)	39029.577(21218.884,59914.404)	187
167	DALYs (Disability-Adjusted Life Years)	All ages	United Republic of Tanzania	Cardiovascular diseases	Number	15223.576(8115.296,23309.598)	36024.528(19233.921,50680.879)	51248.104(30913.695,71438.384)	63980.687(30873.065,102676.484)	112541.000(65247.362,171673.077)	176521.688(102754.372,272941.219)	189
168	DALYs (Disability-Adjusted Life Years)	All ages	Republic of Botswana	Cardiovascular diseases	Number	713.749(435.531,1100.037)	3515.610(2146.437,5525.606)	4229.358(2681.493,6390.170)	5084.385(2728.129,7736.331)	7850.765(4964.321,11293.871)	12935.149(7833.008,18627.803)	193
169	DALYs (Disability-Adjusted Life Years)	All ages	Republic of South Africa	Cardiovascular diseases	Number	68077.060(40970.071,95124.688)	118312.984(76310.605,163716.125)	186390.044(119188.572,258764.112)	214680.382(130008.357,306274.884)	305469.306(195446.590,428131.053)	520149.688(326298.029,730327.887)	196
170	DALYs (Disability-Adjusted Life Years)	All ages	Kingdom of Eswatini	Cardiovascular diseases	Number	995.531(558.954,1485.094)	2323.928(1428.636,3427.872)	3319.459(2057.441,4750.164)	4590.857(2443.986,7182.254)	5658.352(2950.408,9500.424)	10249.209(5723.272,16161.972)	197
171	DALYs (Disability-Adjusted Life Years)	All ages	Kingdom of Lesotho	Cardiovascular diseases	Number	891.898(562.723,1377.716)	5352.242(3237.867,7923.653)	6244.139(4016.237,8951.136)	4947.397(2799.777,7570.437)	12220.492(6732.262,19203.045)	17167.889(9838.498,25941.672)	194
172	DALYs (Disability-Adjusted Life Years)	All ages	Republic of Namibia	Cardiovascular diseases	Number	1769.471(1025.120,2686.213)	3344.549(2118.686,4778.703)	5114.020(3430.044,7255.488)	7173.105(3732.037,11296.216)	8713.562(5198.818,13445.805)	15886.668(9632.883,24121.050)	195
173	DALYs (Disability-Adjusted Life Years)	All ages	Republic of Zimbabwe	Cardiovascular diseases	Number	4807.211(3154.963,7019.645)	11676.183(8042.755,15975.241)	16483.394(11200.768,22484.055)	23556.831(13891.350,36331.064)	54915.305(31980.393,85930.625)	78472.135(45835.786,119937.010)	198
174	DALYs (Disability-Adjusted Life Years)	All ages	Burkina Faso	Cardiovascular diseases	Number	5066.348(3245.363,7780.189)	6553.503(3669.493,9479.520)	11619.851(7894.659,16391.318)	19908.110(12115.914,29506.513)	16904.424(9622.405,25476.976)	36812.534(22916.573,53783.734)	201
175	DALYs (Disability-Adjusted Life Years)	All ages	Republic of Benin	Cardiovascular diseases	Number	2593.571(1584.671,3865.120)	6936.420(3699.606,11004.162)	9529.990(5453.866,14387.100)	15050.684(8208.455,23952.058)	17800.452(9300.145,28180.918)	32851.136(18387.464,51629.634)	200
176	DALYs (Disability-Adjusted Life Years)	All ages	Republic of Cameroon	Cardiovascular diseases	Number	10927.314(5567.096,16609.302)	23803.006(14276.791,34669.767)	34730.320(20861.497,51288.733)	69830.464(31374.170,114921.552)	74805.763(38497.723,125179.763)	144636.227(72983.696,240527.576)	202
177	DALYs (Disability-Adjusted Life Years)	All ages	Republic of the Gambia	Cardiovascular diseases	Number	808.180(424.118,1373.162)	1391.364(823.238,2070.254)	2199.544(1278.335,3223.269)	4172.951(2428.450,6712.648)	5859.508(3242.779,9430.542)	10032.458(5462.931,15691.569)	206
178	DALYs (Disability-Adjusted Life Years)	All ages	Republic of Cabo Verde	Cardiovascular diseases	Number	219.853(135.859,323.794)	643.022(406.261,933.743)	862.875(547.863,1215.512)	1371.017(723.881,2201.900)	1475.417(864.299,2226.561)	2846.434(1601.802,4416.580)	203
179	DALYs (Disability-Adjusted Life Years)	All ages	Republic of Chad	Cardiovascular diseases	Number	2499.167(1411.105,4061.020)	8861.390(4565.037,13088.490)	11360.558(6791.810,16747.138)	13218.420(7404.380,20575.959)	21948.989(11303.803,33841.638)	35167.408(19474.006,51928.427)	204
180	DALYs (Disability-Adjusted Life Years)	All ages	Republic of C么te d'Ivoire	Cardiovascular diseases	Number	12126.344(6701.295,19350.214)	12411.238(7204.102,18307.032)	24537.581(14227.245,36647.216)	56815.910(29414.135,90033.028)	47579.760(26483.798,74175.504)	104395.670(57392.134,163975.965)	205
181	DALYs (Disability-Adjusted Life Years)	All ages	Republic of Ghana	Cardiovascular diseases	Number	13348.516(7364.017,20575.658)	28495.126(17167.412,42383.579)	41843.642(25526.104,61509.863)	64833.761(34816.921,104110.549)	85834.002(47621.272,136966.097)	150667.764(82711.737,241694.533)	207
182	DALYs (Disability-Adjusted Life Years)	All ages	Republic of Guinea	Cardiovascular diseases	Number	2924.456(1909.805,4467.289)	12890.282(7430.119,19127.642)	15814.737(9575.862,23281.055)	13459.280(7629.229,20967.650)	26030.027(14901.892,39826.832)	39489.308(23538.847,58740.671)	208
183	DALYs (Disability-Adjusted Life Years)	All ages	Islamic Republic of Mauritania	Cardiovascular diseases	Number	2884.629(1577.768,4507.497)	7835.977(4158.400,12099.386)	10720.606(5947.804,16324.488)	8280.669(3916.216,13740.684)	14497.801(7440.684,22975.184)	22778.469(12798.714,36285.480)	212
184	DALYs (Disability-Adjusted Life Years)	All ages	Republic of Guinea-Bissau	Cardiovascular diseases	Number	923.557(509.594,1415.340)	2321.681(1218.340,3530.046)	3245.238(1685.652,4830.272)	3533.383(1997.899,5508.690)	5449.990(2819.521,8553.779)	8983.373(5073.982,13855.797)	209
185	DALYs (Disability-Adjusted Life Years)	All ages	Republic of Liberia	Cardiovascular diseases	Number	3571.126(2077.664,5608.352)	5562.264(3311.039,8455.252)	9133.390(5639.106,13716.553)	13266.721(7260.341,21068.721)	14452.902(7711.122,23108.782)	27719.624(15309.496,43194.067)	210
186	DALYs (Disability-Adjusted Life Years)	All ages	Republic of Mali	Cardiovascular diseases	Number	2408.893(1575.016,3523.027)	15211.829(7882.064,22649.064)	17620.722(9961.856,25572.273)	9614.584(5953.572,14550.684)	33703.215(17049.834,51922.760)	43317.800(24818.712,64849.490)	211
187	DALYs (Disability-Adjusted Life Years)	All ages	Republic of the Niger	Cardiovascular diseases	Number	1699.568(961.566,2809.050)	8867.550(4677.638,13450.783)	10567.118(5911.559,15709.511)	6041.182(3088.093,10286.432)	29328.168(15099.358,45075.478)	35369.350(19042.099,54698.384)	213
188	DALYs (Disability-Adjusted Life Years)	All ages	Republic of Sierra Leone	Cardiovascular diseases	Number	2554.896(1553.973,4217.621)	6144.673(3552.301,9529.261)	8699.569(5288.259,12886.711)	9523.751(4991.690,15291.719)	17656.404(9284.129,28548.308)	27180.155(14880.986,42293.143)	217
189	DALYs (Disability-Adjusted Life Years)	All ages	Federal Republic of Nigeria	Cardiovascular diseases	Number	76002.796(45046.250,119878.588)	127873.153(79360.302,184306.543)	203875.949(136515.508,291630.225)	254159.208(138585.161,405760.230)	317968.080(166205.202,491459.949)	572127.288(320646.693,846883.774)	214
190	DALYs (Disability-Adjusted Life Years)	All ages	Republic of Senegal	Cardiovascular diseases	Number	6079.121(3654.938,9542.448)	13405.099(7837.416,20693.371)	19484.220(12106.745,29268.707)	22525.771(12849.728,34550.804)	36232.727(21008.293,54551.784)	58758.498(35253.990,87892.133)	216
191	DALYs (Disability-Adjusted Life Years)	All ages	Togolese Republic	Cardiovascular diseases	Number	1511.567(885.436,2468.212)	5502.593(3258.143,8035.268)	7014.159(4290.389,10360.135)	11637.566(6425.887,18374.523)	21914.163(11395.526,34482.073)	33551.729(19519.587,50591.160)	218
192	DALYs (Disability-Adjusted Life Years)	All ages	Democratic Republic of Sao Tome and Principe	Cardiovascular diseases	Number	54.667(33.421,86.019)	232.245(132.099,363.625)	286.913(167.471,449.759)	288.607(133.615,471.930)	549.384(260.879,881.855)	837.991(399.416,1327.155)	215
193	DALYs (Disability-Adjusted Life Years)	All ages	Bermuda	Cardiovascular diseases	Number	359.211(154.126,593.820)	206.877(91.823,339.026)	566.087(247.604,927.631)	399.105(202.315,632.420)	217.121(113.675,342.109)	616.226(319.842,981.908)	305
194	DALYs (Disability-Adjusted Life Years)	All ages	Greenland	Cardiovascular diseases	Number	264.828(103.638,440.902)	163.196(69.922,271.619)	428.025(175.999,713.556)	256.994(105.042,430.580)	125.123(56.734,202.861)	382.117(161.324,624.013)	349
195	DALYs (Disability-Adjusted Life Years)	All ages	Republic of Niue	Cardiovascular diseases	Number	21.713(9.445,35.371)	14.530(7.696,23.346)	36.243(17.154,58.667)	27.338(12.709,44.088)	15.137(6.863,24.390)	42.474(19.430,68.024)	374
196	DALYs (Disability-Adjusted Life Years)	All ages	American Samoa	Cardiovascular diseases	Number	325.996(134.552,505.414)	122.245(52.777,192.698)	448.241(186.519,695.827)	622.024(286.313,963.980)	309.782(131.755,494.256)	931.806(417.482,1464.441)	298
197	DALYs (Disability-Adjusted Life Years)	All ages	Guam	Cardiovascular diseases	Number	730.993(398.034,1075.219)	439.037(277.614,631.369)	1170.030(668.616,1704.483)	1517.852(761.869,2306.752)	807.024(373.647,1256.930)	2324.877(1142.011,3555.412)	351
198	DALYs (Disability-Adjusted Life Years)	All ages	Principality of Monaco	Cardiovascular diseases	Number	177.332(68.297,300.628)	127.758(49.354,227.024)	305.090(117.612,519.017)	156.904(74.016,260.226)	126.311(61.185,208.054)	283.214(137.306,474.732)	367
199	DALYs (Disability-Adjusted Life Years)	All ages	Cook Islands	Cardiovascular diseases	Number	214.852(139.162,296.278)	145.362(102.391,193.031)	360.214(250.083,487.812)	279.264(176.473,385.974)	145.158(98.550,205.858)	424.422(278.387,577.848)	320
200	DALYs (Disability-Adjusted Life Years)	All ages	Republic of Nauru	Cardiovascular diseases	Number	167.858(72.432,265.381)	76.743(29.458,122.861)	244.601(103.135,382.894)	225.352(96.417,359.972)	130.933(51.290,213.750)	356.285(148.677,572.659)	369
201	DALYs (Disability-Adjusted Life Years)	All ages	Northern Mariana Islands	Cardiovascular diseases	Number	235.998(79.557,409.497)	87.153(27.526,153.926)	323.151(106.944,559.821)	539.259(214.368,847.176)	222.898(89.956,359.177)	762.158(309.163,1204.789)	376
202	DALYs (Disability-Adjusted Life Years)	All ages	Republic of Palau	Cardiovascular diseases	Number	137.396(47.047,237.421)	60.630(22.329,103.031)	198.026(69.500,338.730)	341.253(130.912,574.754)	127.103(49.563,212.838)	468.356(184.079,793.516)	380
203	DALYs (Disability-Adjusted Life Years)	All ages	Puerto Rico	Cardiovascular diseases	Number	15111.173(7912.808,23441.766)	10940.892(5823.680,16612.659)	26052.065(13739.559,40180.043)	18158.088(10582.276,27464.063)	12108.552(7124.910,17753.330)	30266.640(17785.056,44469.848)	385
204	DALYs (Disability-Adjusted Life Years)	All ages	Republic of San Marino	Cardiovascular diseases	Number	59.718(25.789,100.325)	47.513(23.108,78.624)	107.231(50.592,178.889)	63.041(28.429,110.591)	63.335(30.604,108.473)	126.376(61.967,215.386)	396
205	DALYs (Disability-Adjusted Life Years)	All ages	Tokelau	Cardiovascular diseases	Number	11.789(5.224,20.410)	10.841(5.514,18.304)	22.630(10.910,37.521)	14.857(6.774,24.180)	11.081(5.210,18.142)	25.938(11.697,42.171)	413
EAPC
	rank	location_name	EAPCs	EAPC	location_id
1	1	United Arab Emirates	6.650(6.362,6.940)	6.65048	156
2	1	People's Republic of Bangladesh	6.549(6.213,6.887)	6.54914	161
3	1	Socialist Republic of Viet Nam	5.929(5.468,6.391)	5.92872	20
4	1	State of Libya	5.822(5.678,5.967)	5.82205	147
5	1	Republic of Kenya	5.806(5.625,5.987)	5.80616	180
6	1	Democratic Republic of Timor-Leste	5.804(5.435,6.175)	5.80426	19
7	1	Republic of Zimbabwe	5.774(5.101,6.451)	5.77402	198
8	1	Islamic Republic of Pakistan	5.745(5.609,5.881)	5.74487	165
9	1	Republic of India	5.639(5.531,5.747)	5.63897	163
10	1	Republic of Indonesia	5.584(5.370,5.799)	5.58439	11
11	1	Republic of Djibouti	5.442(5.363,5.522)	5.44238	177
12	1	Republic of Honduras	5.397(5.247,5.547)	5.39686	129
13	1	Kingdom of Saudi Arabia	5.395(5.294,5.496)	5.39481	152
14	1	State of Qatar	5.277(5.002,5.552)	5.27651	151
15	1	Togolese Republic	5.171(5.029,5.313)	5.17105	218
16	1	Federal Democratic Republic of Nepal	5.095(4.772,5.420)	5.09543	164
17	1	Dominican Republic	5.058(4.889,5.227)	5.05768	111
18	1	Democratic People's Republic of Korea	5.019(4.934,5.103)	5.01854	7
19	1	Republic of the Philippines	4.989(4.849,5.129)	4.98878	16
20	1	Republic of Mozambique	4.793(4.547,5.041)	4.79328	184
21	1	Republic of Cameroon	4.770(4.407,5.135)	4.77025	202
22	1	Republic of the Gambia	4.769(4.459,5.081)	4.76942	206
23	1	Republic of C么te d'Ivoire	4.646(4.352,4.941)	4.64631	205
24	1	Democratic Republic of the Congo	4.631(4.507,4.755)	4.63124	171
25	1	Independent State of Papua New Guinea	4.477(4.408,4.546)	4.47707	26
26	1	People's Republic of China	4.402(4.193,4.612)	4.40222	6
27	1	Republic of Yemen	4.391(4.194,4.588)	4.3911	157
28	1	Republic of Zambia	4.358(4.109,4.607)	4.35792	191
29	1	Republic of Vanuatu	4.326(4.244,4.408)	4.32604	30
30	1	Republic of Angola	4.323(4.142,4.504)	4.32292	168
31	1	State of Kuwait	4.273(3.979,4.568)	4.27326	145
32	1	Kingdom of Lesotho	4.177(3.498,4.860)	4.17707	194
33	1	Republic of Madagascar	4.166(3.939,4.394)	4.16599	181
34	1	United Mexican States	4.160(3.893,4.428)	4.15982	130
35	1	Malaysia	4.142(4.011,4.272)	4.14152	13
36	1	Solomon Islands	4.117(3.981,4.253)	4.11681	28
37	1	Republic of Haiti	4.105(3.980,4.230)	4.10513	114
38	1	Brunei Darussalam	4.082(3.895,4.269)	4.08167	66
39	1	Republic of Benin	4.048(3.894,4.203)	4.04836	200
40	1	Kingdom of Thailand	4.036(3.612,4.462)	4.03598	18
41	1	Burkina Faso	4.030(3.905,4.155)	4.03002	201
42	1	Belize	4.029(3.789,4.269)	4.02891	108
43	1	Kingdom of Eswatini	3.990(3.232,4.752)	3.98959	197
44	1	Sultanate of Oman	3.987(3.803,4.172)	3.98734	150
45	1	United Republic of Tanzania	3.984(3.921,4.047)	3.98389	189
46	1	Republic of the Niger	3.951(3.788,4.114)	3.95059	213
47	1	Republic of Sierra Leone	3.937(3.813,4.061)	3.93693	217
48	1	Republic of Ghana	3.887(3.640,4.135)	3.8871	207
49	1	Republic of Botswana	3.844(3.521,4.168)	3.84415	193
50	1	Kingdom of Cambodia	3.814(3.642,3.986)	3.8139	10
51	1	Republic of Malawi	3.785(3.592,3.979)	3.78492	182
52	1	Central African Republic	3.774(3.659,3.889)	3.77392	169
53	1	Republic of Nicaragua	3.758(3.585,3.932)	3.75818	131
54	1	Republic of Ecuador	3.748(3.399,4.098)	3.74802	122
55	1	State of Eritrea	3.683(3.450,3.918)	3.68332	178
56	1	Republic of Liberia	3.671(3.490,3.852)	3.67095	210
57	1	Republic of Tunisia	3.665(3.576,3.754)	3.66521	154
58	1	Republic of Paraguay	3.663(3.559,3.767)	3.66271	136
59	1	Republic of Cabo Verde	3.661(3.416,3.906)	3.66065	203
60	1	Republic of Senegal	3.626(3.520,3.733)	3.62625	216
61	1	Republic of Panama	3.623(3.391,3.856)	3.62317	132
62	1	Republic of Chad	3.613(3.458,3.768)	3.61304	204
63	1	Hashemite Kingdom of Jordan	3.582(3.367,3.798)	3.58242	144
64	1	Republic of the Congo	3.574(3.390,3.757)	3.5736	170
65	1	Arab Republic of Egypt	3.546(3.427,3.665)	3.54584	141
66	1	Islamic Republic of Iran	3.524(3.449,3.598)	3.52382	142
67	1	Kingdom of Morocco	3.517(3.438,3.596)	3.51726	148
68	1	People's Democratic Republic of Algeria	3.507(3.411,3.604)	3.50715	139
69	1	Taiwan (Province of China)	3.490(3.090,3.892)	3.49036	8
70	1	Commonwealth of the Bahamas	3.469(3.343,3.595)	3.469	106
71	1	Lao People's Democratic Republic	3.395(3.332,3.457)	3.3945	12
72	1	Republic of the Marshall Islands	3.382(3.181,3.583)	3.38183	24
73	1	Union of the Comoros	3.374(3.105,3.644)	3.37423	176
74	1	Republic of Guinea-Bissau	3.372(3.317,3.428)	3.37219	209
75	1	Republic of South Africa	3.361(2.918,3.806)	3.36112	196
76	1	Kingdom of Bahrain	3.357(3.264,3.449)	3.35663	140
77	1	Republic of Namibia	3.339(2.924,3.756)	3.33885	195
78	1	Syrian Arab Republic	3.303(3.156,3.450)	3.30274	153
79	1	Republic of Kiribati	3.303(3.228,3.377)	3.3027	23
80	1	Democratic Republic of Sao Tome and Principe	3.284(3.150,3.418)	3.28392	215
81	1	Republic of Uganda	3.283(3.014,3.553)	3.28317	190
82	1	Northern Mariana Islands	3.217(2.957,3.477)	3.21672	376
83	1	Bolivarian Republic of Venezuela	3.201(2.950,3.453)	3.20087	133
84	1	Republic of Uzbekistan	3.147(2.888,3.408)	3.14742	41
85	1	Republic of Suriname	3.128(2.870,3.386)	3.12795	118
86	1	Federal Republic of Somalia	3.118(2.983,3.252)	3.11764	187
87	1	Federal Republic of Nigeria	3.092(2.876,3.308)	3.09177	214
88	1	Republic of Mali	3.081(2.881,3.282)	3.08087	211
89	1	Saint Vincent and the Grenadines	3.076(2.642,3.511)	3.07565	117
90	1	Republic of Equatorial Guinea	3.047(2.566,3.530)	3.04707	172
91	1	Republic of Iraq	3.007(2.898,3.117)	3.00722	143
92	1	Kingdom of Bhutan	2.946(2.920,2.973)	2.94616	162
93	1	Plurinational State of Bolivia	2.913(2.808,3.018)	2.91299	121
94	1	Jamaica	2.908(2.413,3.406)	2.9082	115
95	1	Republic of Guinea	2.882(2.732,3.032)	2.88204	208
96	1	Republic of Guatemala	2.829(2.280,3.381)	2.82875	128
97	1	Palestine	2.817(2.700,2.934)	2.81679	149
98	1	Republic of Singapore	2.770(2.643,2.897)	2.76955	69
99	1	Democratic Socialist Republic of Sri Lanka	2.730(2.523,2.937)	2.7297	17
100	1	Antigua and Barbuda	2.725(2.357,3.095)	2.72511	105
101	1	Saint Lucia	2.693(2.243,3.145)	2.69323	116
102	1	Republic of Sudan	2.623(2.485,2.760)	2.6225	522
103	1	Republic of Palau	2.589(2.305,2.874)	2.58915	380
104	1	Republic of Costa Rica	2.536(2.355,2.717)	2.53581	126
105	1	Guam	2.470(2.294,2.647)	2.47021	351
106	1	Republic of Fiji	2.458(2.347,2.570)	2.45841	22
107	1	Republic of Maldives	2.452(2.051,2.855)	2.45197	14
108	1	Republic of Cuba	2.442(2.256,2.629)	2.44214	109
109	1	Global	2.392(2.336,2.448)	2.39232	1
110	1	Republic of Albania	2.388(2.194,2.583)	2.38831	43
111	1	Independent State of Samoa	2.375(2.297,2.454)	2.37541	27
112	1	Gabonese Republic	2.358(2.214,2.501)	2.35757	173
113	1	Republic of Peru	2.308(1.861,2.756)	2.3076	123
114	1	Islamic Republic of Mauritania	2.290(2.148,2.433)	2.29025	212
115	1	Grenada	2.266(1.953,2.581)	2.26632	112
116	1	American Samoa	2.254(2.143,2.365)	2.25413	298
117	1	Republic of Seychelles	2.157(2.024,2.291)	2.15726	186
118	1	Republic of Turkey	2.124(1.844,2.405)	2.12408	155
119	1	Republic of El Salvador	2.123(1.838,2.408)	2.12264	127
120	1	Federative Republic of Brazil	2.017(1.958,2.075)	2.01676	135
121	1	Republic of Burundi	2.013(1.555,2.473)	2.01301	175
122	1	Montenegro	1.998(1.741,2.256)	1.99783	50
123	1	Federated States of Micronesia	1.985(1.922,2.047)	1.98472	25
124	1	Republic of Chile	1.967(1.864,2.069)	1.96682	98
125	1	Republic of Guyana	1.961(1.697,2.227)	1.96149	113
126	1	Barbados	1.872(1.650,2.095)	1.87241	107
127	1	Republic of South Sudan	1.852(1.346,2.360)	1.85169	435
128	1	Turkmenistan	1.849(1.476,2.223)	1.84868	40
129	1	Saint Kitts and Nevis	1.830(1.288,2.376)	1.83033	393
130	1	Principality of Andorra	1.770(1.583,1.958)	1.77038	74
131	1	Kingdom of Tonga	1.734(1.627,1.841)	1.73406	29
132	1	Tuvalu	1.728(1.639,1.817)	1.72809	416
133	1	Republic of Colombia	1.689(1.509,1.870)	1.68925	125
134	1	Republic of the Union of Myanmar	1.587(1.443,1.730)	1.58673	15
135	1	Mongolia	1.578(1.372,1.784)	1.57793	38
136	1	Republic of Azerbaijan	1.512(1.327,1.698)	1.51211	34
137	1	Republic of Korea	1.447(1.315,1.579)	1.44663	68
138	1	Republic of Tajikistan	1.445(1.298,1.593)	1.44525	39
139	1	Republic of Mauritius	1.444(1.028,1.862)	1.44392	183
140	1	Republic of Cyprus	1.332(1.185,1.479)	1.33225	77
141	1	United States of America	1.263(1.153,1.373)	1.26268	102
142	1	Islamic Republic of Afghanistan	1.253(1.028,1.479)	1.25331	160
143	1	Kyrgyz Republic	1.243(0.933,1.555)	1.2434	37
144	1	Commonwealth of Dominica	1.241(0.931,1.551)	1.24056	110
145	1	North Macedonia	1.185(0.937,1.433)	1.18474	49
146	1	Republic of San Marino	1.162(0.849,1.475)	1.16175	396
147	1	Republic of Bulgaria	1.068(0.763,1.374)	1.06798	45
148	1	Republic of Moldova	1.039(0.696,1.383)	1.03927	61
149	1	Republic of Nauru	1.009(0.590,1.429)	1.00858	369
150	1	Republic of Trinidad and Tobago	0.976(0.708,1.244)	0.975901	119
151	1	Lebanese Republic	0.912(0.497,1.329)	0.912071	146
152	1	Republic of Belarus	0.849(0.340,1.361)	0.849195	57
153	1	Hellenic Republic	0.840(0.618,1.061)	0.839521	82
154	1	Republic of Malta	0.779(0.596,0.963)	0.779168	88
155	1	Japan	0.767(0.559,0.976)	0.767037	67
156	1	Cook Islands	0.655(0.523,0.788)	0.655309	320
157	1	Republic of Italy	0.638(0.562,0.713)	0.637519	86
158	1	Ukraine	0.519(0.046,0.994)	0.518907	63
159	1	United States Virgin Islands	0.479(0.267,0.690)	0.4785	422
160	1	Republic of Rwanda	0.470(-0.153,1.097)	0.4699	185
161	1	French Republic	0.456(0.377,0.536)	0.456253	80
162	1	Argentine Republic	0.443(0.314,0.573)	0.443269	97
163	1	Kingdom of Spain	0.425(0.305,0.546)	0.42535	92
164	1	Bermuda	0.397(-0.019,0.814)	0.396697	305
165	1	Republic of Serbia	0.393(0.109,0.678)	0.393062	53
166	1	Republic of Armenia	0.299(0.088,0.511)	0.299005	33
167	1	Puerto Rico	0.261(0.123,0.399)	0.260818	385
168	1	Tokelau	0.234(0.125,0.344)	0.234364	413
169	1	Bosnia and Herzegovina	0.228(0.063,0.393)	0.227601	44
170	1	Canada	0.223(0.060,0.387)	0.223071	101
171	1	Republic of Estonia	0.127(-0.121,0.375)	0.126566	58
172	1	Russian Federation	0.106(-0.549,0.764)	0.105731	62
173	1	Federal Democratic Republic of Ethiopia	0.092(-0.230,0.414)	0.0915462	179
174	1	Republic of Niue	0.068(-0.107,0.243)	0.067892	374
175	1	Australia	0.034(-0.118,0.187)	0.0342047	71
176	1	Republic of Lithuania	-0.003(-0.334,0.329)	-0.00336016	60
177	1	Republic of Finland	-0.021(-0.183,0.142)	-0.0205272	79
178	1	Romania	-0.086(-0.308,0.136)	-0.086482	52
179	1	Republic of Slovenia	-0.285(-0.408,-0.162)	-0.285089	55
180	1	Republic of Austria	-0.286(-0.497,-0.075)	-0.286082	75
181	1	Greenland	-0.292(-0.340,-0.243)	-0.291607	349
182	1	Slovak Republic	-0.297(-0.383,-0.210)	-0.296589	54
183	1	Principality of Monaco	-0.312(-0.373,-0.252)	-0.312422	367
184	1	Republic of Iceland	-0.320(-0.401,-0.238)	-0.319635	83
185	1	Eastern Republic of Uruguay	-0.352(-0.494,-0.209)	-0.351554	99
186	1	Hungary	-0.452(-0.611,-0.292)	-0.451619	48
187	1	Portuguese Republic	-0.524(-0.705,-0.343)	-0.524155	91
188	1	New Zealand	-0.557(-0.764,-0.349)	-0.557002	72
189	1	Grand Duchy of Luxembourg	-0.581(-0.773,-0.388)	-0.580824	87
190	1	Republic of Croatia	-0.587(-0.743,-0.430)	-0.586741	46
191	1	Swiss Confederation	-0.620(-0.705,-0.535)	-0.620199	94
192	1	Republic of Poland	-0.702(-0.907,-0.496)	-0.701899	51
193	1	Republic of Kazakhstan	-0.772(-1.528,-0.010)	-0.771914	36
194	1	Kingdom of Sweden	-0.849(-0.951,-0.747)	-0.849396	93
195	1	Federal Republic of Germany	-0.879(-0.994,-0.764)	-0.879038	81
196	1	Georgia	-0.997(-1.412,-0.580)	-0.99702	35
197	1	Kingdom of Belgium	-1.017(-1.130,-0.905)	-1.01749	76
198	1	Republic of Latvia	-1.171(-1.522,-0.819)	-1.17097	59
199	1	Czech Republic	-1.231(-1.388,-1.074)	-1.23078	47
200	1	State of Israel	-1.249(-1.539,-0.957)	-1.2485	85
201	1	Ireland	-1.396(-1.552,-1.241)	-1.39643	84
202	1	Kingdom of the Netherlands	-1.503(-1.687,-1.318)	-1.5026	89
203	1	United Kingdom of Great Britain and Northern Ireland	-2.095(-2.307,-1.882)	-2.09491	95
204	1	Kingdom of Denmark	-2.649(-2.833,-2.465)	-2.64911	78
205	1	Kingdom of Norway	-2.778(-2.943,-2.613)	-2.77787	90
PC
	age_name	location_name	cause_name	metric_name	1990-2021	location_id
1	All ages	Malaysia	Cardiovascular diseases	Number	249.513(200.764,301.126)	13
2	All ages	Democratic People's Republic of Korea	Cardiovascular diseases	Number	338.823(187.344,532.169)	7
3	All ages	People's Republic of China	Cardiovascular diseases	Number	255.107(103.040,402.795)	6
4	All ages	Taiwan (Province of China)	Cardiovascular diseases	Number	133.594(89.943,183.933)	8
5	All ages	Lao People's Democratic Republic	Cardiovascular diseases	Number	172.429(70.065,358.938)	12
6	All ages	Republic of Indonesia	Cardiovascular diseases	Number	404.238(250.815,608.586)	11
7	All ages	Kingdom of Cambodia	Cardiovascular diseases	Number	211.660(109.067,375.280)	10
8	All ages	Global	Cardiovascular diseases	Number	115.470(99.184,131.494)	1
9	All ages	Republic of Maldives	Cardiovascular diseases	Number	144.048(79.176,235.405)	14
10	All ages	Republic of the Marshall Islands	Cardiovascular diseases	Number	180.449(111.346,255.425)	24
11	All ages	Independent State of Papua New Guinea	Cardiovascular diseases	Number	273.930(148.889,453.490)	26
12	All ages	Federated States of Micronesia	Cardiovascular diseases	Number	80.367(29.456,149.378)	25
13	All ages	Republic of the Philippines	Cardiovascular diseases	Number	334.571(253.388,426.974)	16
14	All ages	Independent State of Samoa	Cardiovascular diseases	Number	101.128(55.624,168.990)	27
15	All ages	Kingdom of Thailand	Cardiovascular diseases	Number	309.162(190.672,476.583)	18
16	All ages	Kingdom of Tonga	Cardiovascular diseases	Number	65.470(22.375,122.375)	29
17	All ages	Republic of Kiribati	Cardiovascular diseases	Number	162.865(95.885,257.669)	23
18	All ages	Republic of Fiji	Cardiovascular diseases	Number	108.780(58.839,186.791)	22
19	All ages	Republic of Azerbaijan	Cardiovascular diseases	Number	76.325(48.517,105.250)	34
20	All ages	Republic of Armenia	Cardiovascular diseases	Number	25.001(10.321,43.925)	33
21	All ages	Republic of Vanuatu	Cardiovascular diseases	Number	283.569(167.667,441.472)	30
22	All ages	Republic of Slovenia	Cardiovascular diseases	Number	-5.136(-27.477,35.358)	55
23	All ages	Romania	Cardiovascular diseases	Number	9.396(-4.567,27.034)	52
24	All ages	Mongolia	Cardiovascular diseases	Number	73.793(45.256,106.177)	38
25	All ages	Turkmenistan	Cardiovascular diseases	Number	122.632(72.735,181.444)	40
26	All ages	Republic of Tajikistan	Cardiovascular diseases	Number	77.019(40.773,119.321)	39
27	All ages	Republic of Uzbekistan	Cardiovascular diseases	Number	175.418(134.355,227.702)	41
28	All ages	Hungary	Cardiovascular diseases	Number	-14.269(-27.087,10.425)	48
29	All ages	Democratic Republic of Timor-Leste	Cardiovascular diseases	Number	402.724(186.212,843.900)	19
30	All ages	Bosnia and Herzegovina	Cardiovascular diseases	Number	20.774(-2.384,49.509)	44
31	All ages	Republic of the Union of Myanmar	Cardiovascular diseases	Number	79.511(20.591,171.183)	15
32	All ages	Socialist Republic of Viet Nam	Cardiovascular diseases	Number	369.689(154.116,656.998)	20
33	All ages	Kyrgyz Republic	Cardiovascular diseases	Number	74.805(47.208,122.851)	37
34	All ages	Democratic Socialist Republic of Sri Lanka	Cardiovascular diseases	Number	135.958(48.592,243.166)	17
35	All ages	Solomon Islands	Cardiovascular diseases	Number	251.763(142.797,451.501)	28
36	All ages	Ireland	Cardiovascular diseases	Number	-34.007(-41.174,-24.678)	84
37	All ages	North Macedonia	Cardiovascular diseases	Number	48.442(24.188,82.560)	49
38	All ages	Georgia	Cardiovascular diseases	Number	-24.251(-37.776,16.174)	35
39	All ages	Argentine Republic	Cardiovascular diseases	Number	6.018(-5.344,25.647)	97
40	All ages	Republic of Estonia	Cardiovascular diseases	Number	-1.145(-32.272,101.176)	58
41	All ages	Republic of Kazakhstan	Cardiovascular diseases	Number	15.800(0.790,32.191)	36
42	All ages	Saint Lucia	Cardiovascular diseases	Number	116.742(78.512,166.129)	116
43	All ages	Republic of Trinidad and Tobago	Cardiovascular diseases	Number	57.927(21.364,99.783)	119
44	All ages	Jamaica	Cardiovascular diseases	Number	103.428(57.379,161.120)	115
45	All ages	Saint Vincent and the Grenadines	Cardiovascular diseases	Number	151.529(110.723,202.843)	117
46	All ages	Barbados	Cardiovascular diseases	Number	72.595(36.162,116.022)	107
47	All ages	Republic of El Salvador	Cardiovascular diseases	Number	96.824(59.641,146.853)	127
48	All ages	Republic of Nicaragua	Cardiovascular diseases	Number	213.004(162.134,276.343)	131
49	All ages	Republic of Singapore	Cardiovascular diseases	Number	130.592(101.096,162.387)	69
50	All ages	Bolivarian Republic of Venezuela	Cardiovascular diseases	Number	190.980(116.294,275.050)	133
51	All ages	Grand Duchy of Luxembourg	Cardiovascular diseases	Number	-13.576(-26.647,16.927)	87
52	All ages	Republic of Bulgaria	Cardiovascular diseases	Number	40.611(13.462,111.719)	45
53	All ages	Montenegro	Cardiovascular diseases	Number	82.929(58.303,113.398)	50
54	All ages	Hashemite Kingdom of Jordan	Cardiovascular diseases	Number	252.068(183.629,354.842)	144
55	All ages	People's Democratic Republic of Algeria	Cardiovascular diseases	Number	204.996(141.706,287.667)	139
56	All ages	Arab Republic of Egypt	Cardiovascular diseases	Number	172.687(113.680,231.553)	141
57	All ages	Republic of Finland	Cardiovascular diseases	Number	-4.418(-20.513,41.968)	79
58	All ages	Republic of Austria	Cardiovascular diseases	Number	-9.107(-25.227,24.195)	75
59	All ages	Kingdom of Denmark	Cardiovascular diseases	Number	-51.605(-56.937,-43.500)	78
60	All ages	Brunei Darussalam	Cardiovascular diseases	Number	241.395(167.754,321.474)	66
61	All ages	Republic of Belarus	Cardiovascular diseases	Number	60.355(30.732,93.433)	57
62	All ages	Ukraine	Cardiovascular diseases	Number	41.776(6.717,83.202)	63
63	All ages	Republic of Albania	Cardiovascular diseases	Number	88.800(53.824,128.249)	43
64	All ages	Kingdom of Bhutan	Cardiovascular diseases	Number	148.289(79.673,252.558)	162
65	All ages	Palestine	Cardiovascular diseases	Number	140.634(85.028,215.456)	149
66	All ages	Republic of Poland	Cardiovascular diseases	Number	-14.139(-25.191,6.706)	51
67	All ages	Federal Democratic Republic of Nepal	Cardiovascular diseases	Number	301.110(163.946,520.198)	164
68	All ages	Islamic Republic of Afghanistan	Cardiovascular diseases	Number	65.285(22.815,129.643)	160
69	All ages	Kingdom of Morocco	Cardiovascular diseases	Number	185.498(116.673,256.673)	148
70	All ages	Sultanate of Oman	Cardiovascular diseases	Number	213.887(116.571,337.037)	150
71	All ages	Republic of Mozambique	Cardiovascular diseases	Number	267.773(140.914,436.876)	184
72	All ages	Czech Republic	Cardiovascular diseases	Number	-33.619(-42.261,-9.709)	47
73	All ages	French Republic	Cardiovascular diseases	Number	16.742(0.726,37.819)	80
74	All ages	Grenada	Cardiovascular diseases	Number	77.532(47.518,114.921)	112
75	All ages	Japan	Cardiovascular diseases	Number	25.653(6.591,44.225)	67
76	All ages	Canada	Cardiovascular diseases	Number	11.718(0.642,31.173)	101
77	All ages	Kingdom of the Netherlands	Cardiovascular diseases	Number	-28.262(-37.406,-12.865)	89
78	All ages	Republic of C么te d'Ivoire	Cardiovascular diseases	Number	325.452(200.502,511.831)	205
79	All ages	Kingdom of Lesotho	Cardiovascular diseases	Number	174.944(78.491,305.946)	194
80	All ages	Republic of Benin	Cardiovascular diseases	Number	244.713(142.708,369.647)	200
81	All ages	Commonwealth of the Bahamas	Cardiovascular diseases	Number	171.230(112.292,240.945)	106
82	All ages	New Zealand	Cardiovascular diseases	Number	-9.290(-19.490,-0.907)	72
83	All ages	Republic of Moldova	Cardiovascular diseases	Number	60.386(36.858,134.536)	61
84	All ages	Kingdom of Norway	Cardiovascular diseases	Number	-53.542(-58.078,-46.012)	90
85	All ages	Cook Islands	Cardiovascular diseases	Number	17.825(-9.658,48.387)	320
86	All ages	Greenland	Cardiovascular diseases	Number	-10.725(-25.602,6.661)	349
87	All ages	Bermuda	Cardiovascular diseases	Number	8.857(-9.717,38.744)	305
88	All ages	Republic of Cuba	Cardiovascular diseases	Number	109.902(72.904,182.090)	109
89	All ages	Eastern Republic of Uruguay	Cardiovascular diseases	Number	-5.036(-16.936,23.958)	99
90	All ages	Hellenic Republic	Cardiovascular diseases	Number	33.469(12.043,73.955)	82
91	All ages	United Arab Emirates	Cardiovascular diseases	Number	567.175(439.376,734.803)	156
92	All ages	Republic of Croatia	Cardiovascular diseases	Number	-17.514(-27.612,-6.162)	46
93	All ages	Republic of Italy	Cardiovascular diseases	Number	24.744(-5.898,74.078)	86
94	All ages	United States Virgin Islands	Cardiovascular diseases	Number	8.247(-16.180,40.800)	422
95	All ages	Republic of Equatorial Guinea	Cardiovascular diseases	Number	172.625(57.914,361.391)	172
96	All ages	Kingdom of Spain	Cardiovascular diseases	Number	19.276(-1.368,68.240)	92
97	All ages	Puerto Rico	Cardiovascular diseases	Number	16.178(-2.792,45.042)	385
98	All ages	Republic of Sudan	Cardiovascular diseases	Number	137.442(67.964,227.661)	522
99	All ages	Republic of Yemen	Cardiovascular diseases	Number	294.388(170.869,470.718)	157
100	All ages	State of Qatar	Cardiovascular diseases	Number	348.934(244.550,512.270)	151
101	All ages	Republic of Lithuania	Cardiovascular diseases	Number	1.254(-11.941,26.282)	60
102	All ages	Slovak Republic	Cardiovascular diseases	Number	-9.288(-20.508,9.084)	54
103	All ages	Republic of Chile	Cardiovascular diseases	Number	66.702(49.343,106.736)	98
104	All ages	Union of the Comoros	Cardiovascular diseases	Number	207.878(101.522,373.743)	176
105	All ages	Kingdom of Saudi Arabia	Cardiovascular diseases	Number	414.583(266.619,651.281)	152
106	All ages	Russian Federation	Cardiovascular diseases	Number	29.159(9.540,49.186)	62
107	All ages	Republic of Mauritius	Cardiovascular diseases	Number	63.687(39.341,91.966)	183
108	All ages	Republic of Guyana	Cardiovascular diseases	Number	51.392(12.912,99.893)	113
109	All ages	Federal Democratic Republic of Ethiopia	Cardiovascular diseases	Number	30.460(-11.043,111.547)	179
110	All ages	State of Israel	Cardiovascular diseases	Number	-21.511(-31.125,-10.512)	85
111	All ages	Republic of Cyprus	Cardiovascular diseases	Number	62.535(33.917,103.951)	77
112	All ages	Republic of Korea	Cardiovascular diseases	Number	74.645(18.583,161.250)	68
113	All ages	Republic of Malta	Cardiovascular diseases	Number	25.661(4.918,57.268)	88
114	All ages	Republic of Rwanda	Cardiovascular diseases	Number	48.405(-8.981,161.025)	185
115	All ages	Republic of Guinea-Bissau	Cardiovascular diseases	Number	176.817(100.371,310.157)	209
116	All ages	Republic of Guatemala	Cardiovascular diseases	Number	144.057(105.725,179.585)	128
117	All ages	Republic of Latvia	Cardiovascular diseases	Number	-20.876(-31.914,16.158)	59
118	All ages	Islamic Republic of Mauritania	Cardiovascular diseases	Number	112.474(54.694,204.966)	212
119	All ages	Republic of Honduras	Cardiovascular diseases	Number	379.671(271.662,507.859)	129
120	All ages	Republic of the Niger	Cardiovascular diseases	Number	234.711(128.766,411.091)	213
121	All ages	Republic of Serbia	Cardiovascular diseases	Number	31.985(11.709,59.805)	53
122	All ages	Principality of Andorra	Cardiovascular diseases	Number	79.049(19.569,169.612)	74
123	All ages	Kingdom of Belgium	Cardiovascular diseases	Number	-26.083(-34.777,-11.878)	76
124	All ages	Republic of Ghana	Cardiovascular diseases	Number	260.073(148.308,417.922)	207
125	All ages	Belize	Cardiovascular diseases	Number	249.572(191.123,333.890)	108
126	All ages	Republic of Zimbabwe	Cardiovascular diseases	Number	376.068(216.587,556.979)	198
127	All ages	Portuguese Republic	Cardiovascular diseases	Number	-4.865(-20.738,36.704)	91
128	All ages	United Kingdom of Great Britain and Northern Ireland	Cardiovascular diseases	Number	-43.593(-47.707,-34.446)	95
129	All ages	Federal Republic of Germany	Cardiovascular diseases	Number	-28.028(-39.897,-8.588)	81
130	All ages	Australia	Cardiovascular diseases	Number	6.487(-6.396,23.233)	71
131	All ages	Democratic Republic of Sao Tome and Principe	Cardiovascular diseases	Number	192.072(112.072,287.299)	215
132	All ages	Kingdom of Sweden	Cardiovascular diseases	Number	-27.100(-39.840,7.512)	93
133	All ages	Swiss Confederation	Cardiovascular diseases	Number	-18.744(-36.773,21.078)	94
134	All ages	Republic of Panama	Cardiovascular diseases	Number	199.600(139.660,270.656)	132
135	All ages	Republic of Palau	Cardiovascular diseases	Number	136.512(80.913,214.590)	380
136	All ages	Republic of Nauru	Cardiovascular diseases	Number	45.660(13.973,90.490)	369
137	All ages	Republic of Iceland	Cardiovascular diseases	Number	-7.959(-19.515,11.059)	83
138	All ages	Guam	Cardiovascular diseases	Number	98.702(56.236,135.067)	351
139	All ages	Dominican Republic	Cardiovascular diseases	Number	303.409(201.904,417.078)	111
140	All ages	Republic of Sierra Leone	Cardiovascular diseases	Number	212.431(128.814,338.176)	217
141	All ages	Republic of India	Cardiovascular diseases	Number	402.025(282.271,534.368)	163
142	All ages	Republic of Iraq	Cardiovascular diseases	Number	176.748(106.924,274.818)	143
143	All ages	Republic of South Sudan	Cardiovascular diseases	Number	84.133(23.319,182.342)	435
144	All ages	Gabonese Republic	Cardiovascular diseases	Number	119.272(43.629,206.394)	173
145	All ages	United States of America	Cardiovascular diseases	Number	52.061(34.280,84.932)	102
146	All ages	Commonwealth of Dominica	Cardiovascular diseases	Number	41.713(16.688,71.925)	110
147	All ages	Democratic Republic of the Congo	Cardiovascular diseases	Number	320.253(188.188,513.678)	171
148	All ages	Republic of Tunisia	Cardiovascular diseases	Number	223.322(129.609,368.597)	154
149	All ages	Syrian Arab Republic	Cardiovascular diseases	Number	191.961(103.836,310.997)	153
150	All ages	Republic of Haiti	Cardiovascular diseases	Number	220.205(113.717,351.044)	114
151	All ages	Antigua and Barbuda	Cardiovascular diseases	Number	118.854(93.182,154.126)	105
152	All ages	State of Libya	Cardiovascular diseases	Number	414.893(274.746,605.820)	147
153	All ages	American Samoa	Cardiovascular diseases	Number	107.880(68.211,155.665)	298
154	All ages	Republic of Colombia	Cardiovascular diseases	Number	85.950(45.048,128.188)	125
155	All ages	People's Republic of Bangladesh	Cardiovascular diseases	Number	452.306(234.799,706.147)	161
156	All ages	Federative Republic of Brazil	Cardiovascular diseases	Number	87.546(71.127,104.437)	135
157	All ages	Republic of Niue	Cardiovascular diseases	Number	17.195(-11.265,53.391)	374
158	All ages	Republic of Botswana	Cardiovascular diseases	Number	205.842(109.378,394.668)	193
159	All ages	Republic of Suriname	Cardiovascular diseases	Number	143.167(81.783,206.970)	118
160	All ages	Republic of Costa Rica	Cardiovascular diseases	Number	147.799(115.259,183.578)	126
161	All ages	Republic of Namibia	Cardiovascular diseases	Number	210.649(105.663,341.063)	195
162	All ages	Republic of the Gambia	Cardiovascular diseases	Number	356.115(222.871,535.872)	206
163	All ages	Republic of Turkey	Cardiovascular diseases	Number	103.026(61.545,152.564)	155
164	All ages	Republic of Liberia	Cardiovascular diseases	Number	203.498(113.367,339.178)	210
165	All ages	Republic of Seychelles	Cardiovascular diseases	Number	85.721(52.917,120.646)	186
166	All ages	Republic of Paraguay	Cardiovascular diseases	Number	193.594(124.026,278.473)	136
167	All ages	Federal Republic of Somalia	Cardiovascular diseases	Number	164.297(76.487,308.949)	187
168	All ages	Republic of Ecuador	Cardiovascular diseases	Number	171.835(103.181,252.390)	122
169	All ages	Principality of Monaco	Cardiovascular diseases	Number	-7.170(-27.949,31.706)	367
170	All ages	Republic of South Africa	Cardiovascular diseases	Number	179.065(151.556,206.372)	196
171	All ages	Lebanese Republic	Cardiovascular diseases	Number	34.435(4.335,75.070)	146
172	All ages	Plurinational State of Bolivia	Cardiovascular diseases	Number	142.037(82.671,222.461)	121
173	All ages	Republic of Cabo Verde	Cardiovascular diseases	Number	229.878(124.454,363.417)	203
174	All ages	State of Eritrea	Cardiovascular diseases	Number	176.698(71.252,363.982)	178
175	All ages	Tuvalu	Cardiovascular diseases	Number	63.890(33.531,105.913)	416
176	All ages	United Mexican States	Cardiovascular diseases	Number	261.898(213.264,311.305)	130
177	All ages	Islamic Republic of Iran	Cardiovascular diseases	Number	185.915(133.529,232.752)	142
178	All ages	Islamic Republic of Pakistan	Cardiovascular diseases	Number	441.482(295.638,635.096)	165
179	All ages	Central African Republic	Cardiovascular diseases	Number	213.418(113.750,363.218)	169
180	All ages	Kingdom of Eswatini	Cardiovascular diseases	Number	208.761(110.564,344.091)	197
181	All ages	Republic of Peru	Cardiovascular diseases	Number	120.495(62.946,182.064)	123
182	All ages	Republic of Burundi	Cardiovascular diseases	Number	115.917(36.426,393.510)	175
183	All ages	State of Kuwait	Cardiovascular diseases	Number	244.589(171.029,318.386)	145
184	All ages	Kingdom of Bahrain	Cardiovascular diseases	Number	210.345(161.647,268.276)	140
185	All ages	Republic of Madagascar	Cardiovascular diseases	Number	263.676(142.749,437.503)	181
186	All ages	Republic of Angola	Cardiovascular diseases	Number	292.251(157.452,547.096)	168
187	All ages	Republic of Kenya	Cardiovascular diseases	Number	412.023(272.958,570.190)	180
188	All ages	Republic of Malawi	Cardiovascular diseases	Number	257.251(145.395,434.149)	182
189	All ages	Republic of Uganda	Cardiovascular diseases	Number	232.607(115.649,402.579)	190
190	All ages	Republic of the Congo	Cardiovascular diseases	Number	228.149(124.598,395.660)	170
191	All ages	Republic of Djibouti	Cardiovascular diseases	Number	447.565(238.635,762.933)	177
192	All ages	United Republic of Tanzania	Cardiovascular diseases	Number	244.445(136.957,399.467)	189
193	All ages	Burkina Faso	Cardiovascular diseases	Number	216.807(122.600,341.200)	201
194	All ages	Republic of Guinea	Cardiovascular diseases	Number	149.699(60.161,277.537)	208
195	All ages	Republic of Chad	Cardiovascular diseases	Number	209.557(114.827,326.135)	204
196	All ages	Republic of Mali	Cardiovascular diseases	Number	145.834(75.371,234.909)	211
197	All ages	Republic of Cameroon	Cardiovascular diseases	Number	316.455(184.664,483.576)	202
198	All ages	Federal Republic of Nigeria	Cardiovascular diseases	Number	180.625(80.905,304.811)	214
199	All ages	Northern Mariana Islands	Cardiovascular diseases	Number	135.852(79.037,230.000)	376
200	All ages	Tokelau	Cardiovascular diseases	Number	14.617(-12.272,52.847)	413
201	All ages	Republic of Zambia	Cardiovascular diseases	Number	309.184(149.471,517.633)	191
202	All ages	Togolese Republic	Cardiovascular diseases	Number	378.343(226.008,572.310)	218
203	All ages	Republic of San Marino	Cardiovascular diseases	Number	17.854(-14.772,65.494)	396
204	All ages	Republic of Senegal	Cardiovascular diseases	Number	201.570(125.241,311.647)	216
205	All ages	Saint Kitts and Nevis	Cardiovascular diseases	Number	59.336(29.751,97.512)	393
