# Supplementary material for: Global trends of cardiovascular disease burden attributable to high body mass index from 1990 to 2021 and projections to 2035
Source: Front Cardiovasc Med. 2026 Jan 12;12:1700540. doi: 10.3389/fcvm.2025.1700540 (PMC12833974; doi:10.3389/fcvm.2025.1700540)
Supplement: Supplementary file 3 [file Table3.xlsx]

## Sheet: mortality
死亡率
	measure_name	age_name	location_name	cause_name	metric_name	1990-Male	1990-Female	1990-Both	2021-Male	2021-Female	2021-Both	location_id
1	Deaths	Age-standardized	People's Republic of China	Cardiovascular diseases	Rate	14.128(8.391,20.990)	13.574(8.487,19.839)	13.727(8.443,19.941)	22.064(12.504,35.732)	16.451(8.318,26.678)	18.799(10.069,29.433)	6
2	Deaths	Age-standardized	Global	Cardiovascular diseases	Rate	24.088(13.109,36.995)	24.008(13.452,36.838)	24.434(13.631,37.301)	24.088(13.204,36.566)	21.294(12.112,31.885)	22.765(12.867,34.241)	1
3	Deaths	Age-standardized	Taiwan (Province of China)	Cardiovascular diseases	Rate	12.410(8.189,18.070)	12.619(8.484,18.020)	12.668(8.617,18.318)	11.683(7.190,16.880)	7.923(4.398,11.558)	9.763(5.993,13.933)	8
4	Deaths	Age-standardized	Democratic People's Republic of Korea	Cardiovascular diseases	Rate	9.735(5.458,15.705)	10.258(5.352,16.657)	10.205(5.715,15.892)	17.426(9.506,29.497)	22.575(12.089,39.688)	21.429(11.579,36.272)	7
5	Deaths	Age-standardized	Kingdom of Cambodia	Cardiovascular diseases	Rate	9.016(5.864,12.911)	11.542(5.922,17.337)	10.495(6.184,15.249)	11.773(7.654,16.959)	13.035(7.586,19.694)	12.657(8.013,18.762)	10
6	Deaths	Age-standardized	Republic of Indonesia	Cardiovascular diseases	Rate	7.646(4.685,10.951)	10.164(6.064,14.817)	8.994(5.561,12.559)	17.762(10.499,26.513)	21.062(12.444,31.020)	19.630(12.141,28.614)	11
7	Deaths	Age-standardized	Lao People's Democratic Republic	Cardiovascular diseases	Rate	16.337(8.729,25.067)	20.148(9.558,32.247)	18.505(9.559,28.499)	21.613(11.691,34.301)	21.441(12.726,34.457)	21.690(12.732,34.041)	12
8	Deaths	Age-standardized	Republic of Maldives	Cardiovascular diseases	Rate	11.007(5.586,17.045)	18.477(9.486,29.484)	14.067(7.144,21.585)	9.506(4.788,15.669)	9.394(4.975,15.131)	9.577(5.224,15.120)	14
9	Deaths	Age-standardized	Malaysia	Cardiovascular diseases	Rate	14.926(7.008,23.508)	17.656(8.129,28.028)	16.412(7.603,25.656)	18.886(8.303,29.504)	22.785(8.947,38.049)	20.785(8.637,33.462)	13
10	Deaths	Age-standardized	Republic of the Marshall Islands	Cardiovascular diseases	Rate	78.652(35.912,130.905)	71.900(37.989,110.742)	76.784(39.318,121.626)	101.912(46.091,170.201)	84.986(41.300,136.164)	93.437(43.386,152.661)	24
11	Deaths	Age-standardized	Republic of the Philippines	Cardiovascular diseases	Rate	17.414(11.661,23.725)	17.345(11.614,25.150)	17.077(11.894,23.305)	29.543(18.564,44.076)	24.846(15.834,37.264)	27.316(17.663,39.356)	16
12	Deaths	Age-standardized	Kingdom of Thailand	Cardiovascular diseases	Rate	4.379(2.121,7.186)	5.246(2.420,8.897)	4.902(2.366,7.980)	7.259(2.938,13.054)	7.404(3.079,13.077)	7.440(3.041,12.910)	18
13	Deaths	Age-standardized	Republic of the Union of Myanmar	Cardiovascular diseases	Rate	12.338(5.812,19.051)	20.644(11.640,32.364)	16.804(9.722,25.423)	14.399(7.531,22.273)	16.637(9.551,26.102)	15.814(9.531,24.522)	15
14	Deaths	Age-standardized	Solomon Islands	Cardiovascular diseases	Rate	39.376(18.055,70.619)	41.010(20.019,70.161)	39.968(19.033,70.290)	59.387(25.060,104.165)	46.533(20.057,79.684)	52.992(23.116,91.386)	28
15	Deaths	Age-standardized	Mongolia	Cardiovascular diseases	Rate	46.088(18.537,78.382)	39.840(16.428,68.716)	42.980(17.863,72.831)	39.483(15.133,65.966)	28.019(11.358,48.750)	33.445(12.849,56.550)	38
16	Deaths	Age-standardized	Democratic Socialist Republic of Sri Lanka	Cardiovascular diseases	Rate	14.279(9.610,19.828)	15.399(9.932,23.139)	14.815(9.940,20.577)	15.521(7.351,26.129)	14.771(7.336,25.470)	15.351(7.588,26.187)	17
17	Deaths	Age-standardized	Socialist Republic of Viet Nam	Cardiovascular diseases	Rate	3.597(1.952,6.114)	5.196(3.074,8.558)	4.648(2.864,7.521)	7.615(4.067,11.887)	7.842(4.474,12.269)	8.018(4.713,11.988)	20
18	Deaths	Age-standardized	Republic of Fiji	Cardiovascular diseases	Rate	77.631(34.377,128.191)	59.637(32.647,97.209)	68.080(33.971,109.581)	100.748(48.582,163.772)	65.901(32.276,103.435)	81.646(40.554,131.645)	22
19	Deaths	Age-standardized	Democratic Republic of Timor-Leste	Cardiovascular diseases	Rate	4.802(2.380,7.893)	7.401(3.674,12.699)	6.107(3.125,9.996)	9.879(5.566,15.479)	9.998(5.920,14.889)	9.969(6.383,14.416)	19
20	Deaths	Age-standardized	Independent State of Papua New Guinea	Cardiovascular diseases	Rate	15.102(6.443,26.443)	23.903(12.610,42.555)	19.341(10.235,33.101)	22.316(8.923,39.133)	25.362(12.382,45.194)	23.671(11.508,41.504)	26
21	Deaths	Age-standardized	Kingdom of Tonga	Cardiovascular diseases	Rate	45.720(20.235,72.528)	25.137(10.196,41.018)	34.976(15.219,56.013)	61.563(29.218,99.112)	29.668(12.178,51.192)	44.678(20.503,72.516)	29
22	Deaths	Age-standardized	Federated States of Micronesia	Cardiovascular diseases	Rate	87.254(41.858,143.894)	73.601(37.593,120.954)	81.118(40.860,132.877)	110.604(49.495,179.604)	76.038(34.357,120.168)	93.537(42.946,148.952)	25
23	Deaths	Age-standardized	Independent State of Samoa	Cardiovascular diseases	Rate	72.962(36.763,116.043)	56.656(28.115,87.837)	65.346(33.725,101.089)	85.900(39.777,136.055)	70.337(33.545,112.221)	78.621(36.958,123.331)	27
24	Deaths	Age-standardized	Republic of Armenia	Cardiovascular diseases	Rate	47.095(21.477,74.597)	54.865(26.649,88.902)	53.158(25.605,85.539)	43.120(19.965,69.805)	41.037(21.557,64.137)	42.827(21.233,67.742)	33
25	Deaths	Age-standardized	Republic of Azerbaijan	Cardiovascular diseases	Rate	77.905(38.320,126.573)	51.548(25.871,82.775)	61.524(30.701,98.769)	68.838(32.346,109.942)	53.066(25.591,85.619)	60.054(28.531,95.943)	34
26	Deaths	Age-standardized	Republic of Kiribati	Cardiovascular diseases	Rate	58.077(22.631,99.468)	33.364(14.861,55.288)	45.284(18.719,76.271)	84.527(32.449,144.976)	43.353(17.870,73.694)	62.429(24.305,103.847)	23
27	Deaths	Age-standardized	Republic of Vanuatu	Cardiovascular diseases	Rate	43.713(19.758,79.201)	42.227(21.719,72.926)	42.981(21.369,74.241)	66.238(29.921,110.401)	50.230(23.833,82.729)	58.450(26.878,97.045)	30
28	Deaths	Age-standardized	Kyrgyz Republic	Cardiovascular diseases	Rate	49.409(20.595,81.325)	43.361(16.348,74.297)	46.549(18.107,77.949)	61.178(28.821,95.617)	50.577(23.445,81.234)	55.903(26.303,89.687)	37
29	Deaths	Age-standardized	Republic of Kazakhstan	Cardiovascular diseases	Rate	41.126(17.362,69.454)	51.073(20.196,85.285)	50.434(20.737,83.740)	42.336(17.863,72.393)	49.621(19.765,85.307)	49.662(20.371,85.633)	36
30	Deaths	Age-standardized	Georgia	Cardiovascular diseases	Rate	67.184(26.863,110.107)	48.798(20.199,81.360)	57.191(23.920,94.216)	63.984(38.078,95.675)	39.565(23.900,58.060)	50.126(30.517,73.629)	35
31	Deaths	Age-standardized	Turkmenistan	Cardiovascular diseases	Rate	69.060(29.604,112.569)	54.157(23.928,89.450)	61.093(26.613,99.282)	73.264(31.131,125.860)	59.297(26.104,99.563)	65.819(28.345,110.927)	40
32	Deaths	Age-standardized	Republic of Poland	Cardiovascular diseases	Rate	61.119(25.726,102.335)	42.476(19.594,68.760)	51.452(23.405,84.813)	34.958(17.929,57.236)	24.600(13.215,38.312)	29.873(16.330,46.599)	51
33	Deaths	Age-standardized	Republic of Tajikistan	Cardiovascular diseases	Rate	60.268(33.336,92.841)	63.143(32.765,98.856)	62.546(33.823,94.777)	50.662(25.814,78.058)	61.293(30.550,97.730)	56.350(28.760,89.250)	39
34	Deaths	Age-standardized	Republic of Uzbekistan	Cardiovascular diseases	Rate	52.208(22.852,84.517)	48.171(20.472,77.936)	50.553(21.690,82.532)	67.843(31.183,112.226)	62.979(30.411,103.628)	65.650(30.998,107.664)	41
35	Deaths	Age-standardized	Republic of Albania	Cardiovascular diseases	Rate	43.206(20.069,71.624)	30.366(14.130,52.850)	35.280(16.796,60.132)	35.314(15.503,61.272)	33.538(13.903,59.704)	34.672(14.734,60.864)	43
36	Deaths	Age-standardized	Russian Federation	Cardiovascular diseases	Rate	57.326(20.186,93.182)	46.640(15.499,81.674)	51.616(17.203,88.711)	57.763(22.625,99.189)	42.977(16.713,72.157)	50.030(19.687,84.117)	62
37	Deaths	Age-standardized	Republic of Bulgaria	Cardiovascular diseases	Rate	98.333(46.654,157.198)	76.147(39.420,121.928)	86.797(43.508,137.446)	124.071(79.882,178.473)	88.776(55.030,128.292)	105.442(67.209,150.342)	45
38	Deaths	Age-standardized	Ukraine	Cardiovascular diseases	Rate	58.597(22.008,98.313)	50.834(19.184,88.238)	54.530(20.686,93.723)	83.998(33.168,150.481)	61.299(23.312,107.650)	71.003(27.970,120.530)	63
39	Deaths	Age-standardized	New Zealand	Cardiovascular diseases	Rate	38.783(16.355,64.329)	21.577(9.118,35.995)	29.517(12.444,48.953)	17.380(7.503,28.756)	9.827(4.198,16.620)	13.426(5.840,22.269)	72
40	Deaths	Age-standardized	North Macedonia	Cardiovascular diseases	Rate	63.154(31.594,99.326)	61.087(33.220,95.507)	62.150(33.079,96.709)	63.246(31.112,102.527)	74.386(37.415,120.728)	71.276(36.344,114.365)	49
41	Deaths	Age-standardized	Republic of Croatia	Cardiovascular diseases	Rate	72.756(34.703,120.127)	48.071(25.110,76.359)	57.925(29.844,93.583)	37.395(18.311,60.956)	28.497(14.526,44.853)	33.205(16.900,52.407)	46
42	Deaths	Age-standardized	Czech Republic	Cardiovascular diseases	Rate	85.217(30.851,143.728)	42.442(14.762,76.077)	60.705(21.695,105.364)	36.360(18.144,59.671)	22.851(11.581,37.389)	29.285(15.006,46.934)	47
43	Deaths	Age-standardized	Republic of Slovenia	Cardiovascular diseases	Rate	43.043(20.733,70.737)	28.377(14.992,43.820)	34.657(18.132,54.678)	24.410(13.617,38.360)	17.101(8.593,26.097)	20.601(10.738,31.467)	55
44	Deaths	Age-standardized	Hungary	Cardiovascular diseases	Rate	87.055(41.646,137.839)	54.377(29.222,84.902)	68.839(35.431,108.136)	60.633(34.835,91.605)	38.550(22.564,56.177)	48.572(28.747,72.821)	48
45	Deaths	Age-standardized	Bosnia and Herzegovina	Cardiovascular diseases	Rate	37.144(16.490,61.535)	34.502(16.046,55.860)	36.172(16.614,58.572)	35.078(16.433,59.137)	31.918(14.675,50.501)	33.936(16.189,55.693)	44
46	Deaths	Age-standardized	Republic of Belarus	Cardiovascular diseases	Rate	52.102(19.490,88.990)	42.858(15.490,75.766)	47.595(17.472,82.115)	83.666(30.398,145.344)	48.963(17.634,84.783)	63.393(22.715,110.942)	57
47	Deaths	Age-standardized	Republic of Moldova	Cardiovascular diseases	Rate	58.836(21.810,100.184)	61.642(22.878,104.910)	61.333(22.728,102.942)	76.642(40.891,119.130)	60.327(33.974,89.351)	67.866(37.341,102.342)	61
48	Deaths	Age-standardized	Republic of Lithuania	Cardiovascular diseases	Rate	59.677(23.207,101.804)	44.745(16.916,76.595)	51.490(19.640,88.236)	57.522(26.316,96.708)	33.004(15.711,54.165)	43.411(20.770,71.638)	60
49	Deaths	Age-standardized	Republic of Serbia	Cardiovascular diseases	Rate	60.745(29.699,98.218)	63.400(32.704,104.578)	63.384(31.954,102.926)	54.249(28.017,86.651)	51.624(26.743,80.013)	53.492(27.654,83.774)	53
50	Deaths	Age-standardized	Republic of Korea	Cardiovascular diseases	Rate	8.341(4.734,14.159)	7.263(3.845,11.654)	8.008(4.399,12.575)	3.927(1.910,6.402)	4.519(2.223,7.574)	4.579(2.508,7.381)	68
51	Deaths	Age-standardized	Principality of Andorra	Cardiovascular diseases	Rate	14.343(6.498,24.508)	16.374(8.148,27.119)	15.847(8.045,26.456)	8.011(3.609,14.253)	11.392(5.947,19.224)	10.063(5.318,17.459)	74
52	Deaths	Age-standardized	Kingdom of Belgium	Cardiovascular diseases	Rate	19.606(7.456,32.062)	12.892(4.971,22.128)	16.063(6.362,26.886)	9.120(3.872,15.729)	6.031(2.788,10.120)	7.540(3.414,12.723)	76
53	Deaths	Age-standardized	Slovak Republic	Cardiovascular diseases	Rate	80.341(32.937,131.791)	53.215(23.262,87.733)	65.841(27.956,107.902)	49.052(24.173,79.472)	36.015(17.589,58.910)	42.454(20.747,69.341)	54
54	Deaths	Age-standardized	Montenegro	Cardiovascular diseases	Rate	56.137(23.585,96.439)	27.322(11.130,48.102)	39.924(16.330,67.306)	74.993(31.422,126.376)	48.049(18.881,82.335)	59.904(25.047,101.054)	50
55	Deaths	Age-standardized	Republic of Italy	Cardiovascular diseases	Rate	22.815(11.406,35.911)	15.982(8.721,24.494)	19.155(10.088,29.602)	16.591(9.590,25.094)	12.729(6.515,19.351)	14.626(7.901,22.037)	86
56	Deaths	Age-standardized	Republic of Singapore	Cardiovascular diseases	Rate	15.812(9.391,23.900)	8.419(4.971,12.473)	11.818(7.107,17.551)	9.965(5.930,14.975)	5.286(3.109,7.894)	7.606(4.550,11.137)	69
57	Deaths	Age-standardized	Australia	Cardiovascular diseases	Rate	29.822(11.962,49.975)	19.090(7.784,32.842)	24.202(9.971,41.617)	13.786(6.156,22.783)	8.445(3.977,14.006)	11.047(5.140,18.262)	71
58	Deaths	Age-standardized	Republic of Cyprus	Cardiovascular diseases	Rate	35.638(17.601,55.386)	31.024(15.748,53.639)	33.352(16.906,52.263)	20.797(11.049,34.419)	18.146(9.734,28.545)	20.376(11.478,32.261)	77
59	Deaths	Age-standardized	Romania	Cardiovascular diseases	Rate	71.343(38.454,110.120)	58.997(32.954,91.691)	65.040(36.115,101.104)	63.840(36.197,97.083)	44.212(25.946,66.504)	53.413(30.453,81.589)	52
60	Deaths	Age-standardized	Brunei Darussalam	Cardiovascular diseases	Rate	15.957(9.199,23.734)	12.078(7.022,18.421)	14.209(8.220,21.060)	17.782(9.464,26.918)	11.400(6.399,17.204)	14.493(7.735,21.724)	66
61	Deaths	Age-standardized	Republic of Austria	Cardiovascular diseases	Rate	32.804(14.950,55.135)	20.798(10.084,34.829)	26.055(12.288,42.939)	17.050(9.175,27.442)	13.764(7.282,21.691)	15.658(8.836,24.958)	75
62	Deaths	Age-standardized	Japan	Cardiovascular diseases	Rate	6.458(3.640,9.858)	5.933(3.386,8.766)	6.328(3.622,9.663)	4.326(2.143,6.799)	2.208(1.154,3.472)	3.275(1.698,5.107)	67
63	Deaths	Age-standardized	Kingdom of Norway	Cardiovascular diseases	Rate	30.393(12.112,50.784)	14.712(5.872,24.748)	21.811(8.641,36.353)	8.090(3.549,13.720)	5.592(2.668,9.377)	6.876(3.161,11.442)	90
64	Deaths	Age-standardized	Republic of Estonia	Cardiovascular diseases	Rate	80.381(32.875,132.861)	52.807(21.969,86.849)	64.270(26.490,104.834)	65.306(43.500,89.853)	47.250(24.601,65.679)	56.171(33.297,76.686)	58
65	Deaths	Age-standardized	Republic of Latvia	Cardiovascular diseases	Rate	69.066(25.270,120.712)	53.065(17.364,93.611)	60.641(20.959,106.271)	55.915(27.595,90.588)	38.199(20.365,62.585)	46.621(23.989,76.769)	59
66	Deaths	Age-standardized	United States of America	Cardiovascular diseases	Rate	38.948(18.035,62.997)	24.062(11.430,39.111)	31.008(14.895,50.325)	32.749(18.383,49.313)	19.256(11.115,28.373)	25.656(14.796,38.015)	102
67	Deaths	Age-standardized	Hellenic Republic	Cardiovascular diseases	Rate	25.887(10.889,43.924)	19.918(8.690,33.161)	22.928(9.825,38.500)	23.131(11.589,37.769)	15.958(8.326,25.494)	19.250(10.025,30.834)	82
68	Deaths	Age-standardized	French Republic	Cardiovascular diseases	Rate	15.585(7.508,24.858)	8.885(4.700,13.854)	11.845(6.011,18.395)	9.192(4.558,14.685)	5.523(2.861,8.776)	7.244(3.795,11.641)	80
69	Deaths	Age-standardized	Republic of Finland	Cardiovascular diseases	Rate	41.783(17.286,69.284)	23.206(10.028,38.530)	31.510(13.701,51.929)	22.666(12.581,36.049)	15.095(8.124,23.455)	18.975(10.509,29.114)	79
70	Deaths	Age-standardized	State of Israel	Cardiovascular diseases	Rate	27.722(11.763,45.734)	22.903(10.156,38.217)	25.149(11.059,41.332)	8.429(3.762,14.205)	6.131(2.945,10.231)	7.270(3.359,12.228)	85
71	Deaths	Age-standardized	Federal Republic of Germany	Cardiovascular diseases	Rate	44.870(20.895,74.043)	28.160(14.753,44.490)	35.167(17.376,56.620)	20.020(10.689,32.872)	14.378(7.828,22.012)	17.254(9.395,27.036)	81
72	Deaths	Age-standardized	Ireland	Cardiovascular diseases	Rate	38.044(14.898,64.643)	21.022(8.461,36.923)	28.944(11.841,49.384)	13.140(5.707,22.300)	7.621(3.582,12.841)	10.290(4.532,17.006)	84
73	Deaths	Age-standardized	Kingdom of the Netherlands	Cardiovascular diseases	Rate	22.746(8.656,38.203)	13.676(5.417,23.851)	17.888(7.118,30.704)	9.066(4.143,15.409)	6.869(3.181,11.485)	7.993(3.748,13.451)	89
74	Deaths	Age-standardized	Kingdom of Denmark	Cardiovascular diseases	Rate	31.712(12.330,52.227)	16.746(6.617,28.586)	23.480(9.239,38.766)	9.888(4.386,16.662)	5.843(2.569,10.130)	7.781(3.398,13.340)	78
75	Deaths	Age-standardized	Republic of Iceland	Cardiovascular diseases	Rate	32.256(13.023,55.132)	17.411(7.053,29.939)	24.409(9.952,41.785)	14.053(6.342,23.016)	9.045(4.257,15.303)	11.534(5.326,19.589)	83
76	Deaths	Age-standardized	Grand Duchy of Luxembourg	Cardiovascular diseases	Rate	31.733(12.399,52.940)	18.766(8.212,31.466)	24.502(10.273,40.539)	12.788(6.038,21.351)	9.027(4.675,14.208)	10.948(5.587,17.820)	87
77	Deaths	Age-standardized	Republic of Malta	Cardiovascular diseases	Rate	25.330(10.616,40.729)	20.509(8.764,33.555)	22.813(9.893,36.215)	13.571(6.864,22.275)	12.465(6.313,20.370)	13.247(6.777,21.562)	88
78	Deaths	Age-standardized	Canada	Cardiovascular diseases	Rate	29.238(12.101,49.638)	17.394(7.083,30.359)	22.943(9.377,39.198)	14.429(6.803,23.319)	8.337(3.955,13.628)	11.262(5.282,18.106)	101
79	Deaths	Age-standardized	Kingdom of Sweden	Cardiovascular diseases	Rate	28.276(10.628,47.872)	15.534(6.080,27.164)	21.391(8.239,36.158)	11.794(5.894,19.561)	9.543(4.988,15.208)	10.802(5.531,17.260)	93
80	Deaths	Age-standardized	Commonwealth of Dominica	Cardiovascular diseases	Rate	58.451(36.996,82.802)	56.754(35.993,82.712)	57.783(37.689,82.615)	60.360(37.771,86.354)	51.709(32.706,75.630)	56.654(35.456,80.158)	110
81	Deaths	Age-standardized	Republic of Tunisia	Cardiovascular diseases	Rate	35.052(20.151,52.501)	41.195(24.914,62.534)	38.085(23.216,57.201)	57.069(30.455,89.012)	45.392(23.847,74.198)	50.658(28.018,79.787)	154
82	Deaths	Age-standardized	Republic of Yemen	Cardiovascular diseases	Rate	32.732(18.039,48.323)	57.695(31.592,89.378)	47.222(29.156,69.359)	68.253(32.816,112.412)	69.397(39.062,111.325)	68.953(39.365,107.538)	157
83	Deaths	Age-standardized	Kingdom of Spain	Cardiovascular diseases	Rate	20.471(8.172,35.664)	16.108(7.027,28.107)	18.525(7.889,32.016)	13.544(7.170,22.239)	9.055(4.595,14.038)	11.326(5.976,17.995)	92
84	Deaths	Age-standardized	United Mexican States	Cardiovascular diseases	Rate	18.709(9.455,29.988)	24.781(13.741,38.832)	21.284(11.935,33.464)	28.460(13.109,45.752)	22.870(11.950,35.633)	25.518(12.933,40.909)	130
85	Deaths	Age-standardized	Kingdom of Bhutan	Cardiovascular diseases	Rate	12.081(6.402,19.418)	19.952(9.756,32.601)	16.173(8.472,25.946)	19.275(9.334,32.165)	18.326(10.122,29.206)	18.853(10.451,30.810)	162
86	Deaths	Age-standardized	Argentine Republic	Cardiovascular diseases	Rate	39.870(20.445,63.018)	27.934(15.080,44.581)	33.638(17.656,53.414)	26.060(15.346,38.761)	18.125(10.225,26.661)	21.907(12.524,32.757)	97
87	Deaths	Age-standardized	Republic of Chile	Cardiovascular diseases	Rate	28.636(14.360,46.354)	25.440(13.223,41.809)	26.972(13.848,43.636)	19.960(11.225,30.966)	15.156(8.284,22.642)	17.467(9.878,26.506)	98
88	Deaths	Age-standardized	Republic of South Africa	Cardiovascular diseases	Rate	25.474(15.648,35.666)	37.545(24.750,53.153)	32.937(21.487,46.087)	43.423(27.785,60.826)	53.073(34.098,74.118)	50.215(32.685,71.032)	196
89	Deaths	Age-standardized	Cook Islands	Cardiovascular diseases	Rate	104.567(70.652,144.518)	94.611(64.466,129.145)	100.701(69.394,137.322)	85.167(56.720,116.518)	48.139(31.484,68.475)	66.234(44.670,91.692)	320
90	Deaths	Age-standardized	Republic of Palau	Cardiovascular diseases	Rate	75.409(26.704,129.348)	44.360(18.061,75.607)	60.086(22.422,101.935)	76.159(29.972,128.988)	55.045(22.504,94.703)	66.558(26.833,112.213)	380
91	Deaths	Age-standardized	Tokelau	Cardiovascular diseases	Rate	63.192(29.041,106.672)	57.410(30.532,93.324)	60.109(31.409,100.814)	73.167(35.030,119.457)	55.102(26.238,91.413)	64.078(30.214,104.570)	413
92	Deaths	Age-standardized	Republic of Niue	Cardiovascular diseases	Rate	74.412(34.212,119.797)	46.857(25.214,74.268)	60.230(30.005,94.909)	94.518(43.863,152.307)	53.277(26.179,85.170)	73.039(35.419,117.477)	374
93	Deaths	Age-standardized	Republic of Nauru	Cardiovascular diseases	Rate	141.114(65.520,219.001)	98.469(45.064,151.924)	121.295(55.564,189.625)	187.429(83.844,299.770)	119.569(52.883,192.185)	151.945(67.117,239.358)	369
94	Deaths	Age-standardized	Tuvalu	Cardiovascular diseases	Rate	85.695(39.805,140.826)	65.182(34.439,101.349)	74.436(38.476,118.794)	103.216(46.807,173.710)	66.848(31.578,109.999)	85.208(40.584,135.299)	416
95	Deaths	Age-standardized	Republic of Mauritius	Cardiovascular diseases	Rate	38.151(23.883,56.030)	32.670(21.688,45.874)	35.854(22.994,50.310)	27.541(16.867,40.258)	25.043(15.685,35.185)	26.805(16.782,37.634)	183
96	Deaths	Age-standardized	Republic of Malawi	Cardiovascular diseases	Rate	11.658(5.769,17.946)	13.005(6.024,20.237)	12.350(7.145,18.286)	27.537(15.278,42.706)	17.656(9.931,27.829)	21.399(13.453,31.326)	182
97	Deaths	Age-standardized	Republic of Kenya	Cardiovascular diseases	Rate	5.084(2.860,7.789)	17.211(10.810,25.632)	11.296(7.423,15.995)	14.726(8.807,21.417)	25.557(15.295,40.093)	21.225(13.562,31.178)	180
98	Deaths	Age-standardized	Republic of Mozambique	Cardiovascular diseases	Rate	8.852(5.336,14.125)	23.354(13.525,33.734)	16.804(10.595,23.879)	22.516(13.629,34.658)	33.340(18.146,53.736)	29.805(18.161,45.400)	184
99	Deaths	Age-standardized	Republic of Seychelles	Cardiovascular diseases	Rate	43.255(31.136,57.665)	48.827(35.705,66.250)	47.155(34.911,61.413)	41.025(27.697,56.125)	46.012(29.456,63.646)	45.222(30.232,61.612)	186
100	Deaths	Age-standardized	Federal Republic of Somalia	Cardiovascular diseases	Rate	10.010(5.506,17.033)	27.575(14.892,41.614)	19.403(11.246,28.085)	12.022(6.564,20.356)	27.193(13.754,44.687)	21.278(11.743,33.021)	187
101	Deaths	Age-standardized	Republic of Uganda	Cardiovascular diseases	Rate	6.544(2.724,12.320)	14.726(6.415,23.171)	10.924(5.483,16.604)	10.327(4.933,17.899)	17.774(9.626,29.954)	15.016(8.765,23.722)	190
102	Deaths	Age-standardized	Republic of Benin	Cardiovascular diseases	Rate	9.116(5.669,13.689)	24.527(13.610,37.824)	17.109(9.864,25.915)	19.400(10.985,29.700)	24.901(13.575,39.621)	22.554(12.856,34.762)	200
103	Deaths	Age-standardized	Republic of Rwanda	Cardiovascular diseases	Rate	7.313(2.287,13.601)	33.535(13.446,50.336)	22.245(8.900,32.962)	6.469(3.020,12.069)	23.505(11.578,37.061)	17.044(8.715,26.235)	185
104	Deaths	Age-standardized	Kingdom of Eswatini	Cardiovascular diseases	Rate	30.392(17.337,45.744)	69.485(41.136,103.639)	55.756(33.092,80.920)	68.074(36.740,102.324)	81.624(45.628,129.496)	79.553(46.792,121.873)	197
105	Deaths	Age-standardized	Republic of Namibia	Cardiovascular diseases	Rate	22.457(13.604,34.360)	43.467(26.794,66.529)	35.484(23.499,54.212)	48.730(26.801,73.981)	56.949(31.573,86.114)	55.394(32.506,83.635)	195
106	Deaths	Age-standardized	Republic of Cabo Verde	Cardiovascular diseases	Rate	8.491(5.184,12.500)	20.161(12.287,29.952)	15.174(9.599,21.468)	26.283(14.002,41.402)	26.216(15.365,40.993)	26.702(15.638,41.792)	203
107	Deaths	Age-standardized	Republic of the Gambia	Cardiovascular diseases	Rate	13.325(7.530,21.580)	31.331(18.960,46.165)	22.184(13.780,32.897)	29.052(16.426,44.461)	44.460(24.331,71.830)	37.324(21.481,58.146)	206
108	Deaths	Age-standardized	Federal Democratic Republic of Ethiopia	Cardiovascular diseases	Rate	9.717(6.580,13.540)	23.609(12.882,35.038)	16.685(10.490,23.382)	7.878(4.207,11.852)	13.580(8.554,20.632)	10.686(7.300,14.882)	179
109	Deaths	Age-standardized	Republic of Zimbabwe	Cardiovascular diseases	Rate	9.823(6.431,14.245)	23.767(15.592,35.285)	17.703(11.759,25.914)	28.148(16.991,42.676)	55.356(33.453,83.361)	44.400(27.266,66.293)	198
110	Deaths	Age-standardized	Republic of Cameroon	Cardiovascular diseases	Rate	16.966(9.323,26.389)	40.762(24.981,59.643)	29.326(17.824,42.713)	37.979(17.755,62.104)	47.524(25.560,78.335)	43.442(22.883,69.986)	202
111	Deaths	Age-standardized	Republic of Chad	Cardiovascular diseases	Rate	6.658(3.728,10.851)	24.502(12.641,37.138)	15.971(9.376,23.544)	14.164(7.979,21.342)	32.274(17.618,51.073)	22.428(12.963,34.376)	204
112	Deaths	Age-standardized	Republic of Liberia	Cardiovascular diseases	Rate	19.535(11.757,29.980)	39.128(24.647,59.311)	28.456(18.223,42.169)	35.509(19.031,55.823)	50.903(28.550,80.971)	43.080(24.832,67.845)	210
113	Deaths	Age-standardized	Republic of the Niger	Cardiovascular diseases	Rate	3.985(2.289,6.712)	23.908(12.428,37.075)	13.821(7.577,21.556)	5.274(2.491,8.900)	25.551(13.167,40.295)	15.699(8.751,23.996)	213
114	Deaths	Age-standardized	Federal Republic of Nigeria	Cardiovascular diseases	Rate	12.838(7.465,20.225)	27.293(16.644,40.238)	20.635(13.170,29.796)	24.325(12.780,39.422)	30.673(16.725,46.535)	27.656(15.365,40.374)	214
115	Deaths	Age-standardized	Islamic Republic of Mauritania	Cardiovascular diseases	Rate	26.767(14.573,43.115)	58.412(32.642,90.273)	43.344(25.441,65.394)	34.777(17.292,56.826)	58.109(30.390,90.776)	46.370(25.483,72.467)	212
116	Deaths	Age-standardized	Republic of Senegal	Cardiovascular diseases	Rate	14.373(8.626,22.669)	29.032(17.611,42.722)	21.653(13.693,31.121)	23.759(13.718,36.834)	34.059(20.208,50.490)	29.150(17.760,42.981)	216
117	Deaths	Age-standardized	Republic of Sierra Leone	Cardiovascular diseases	Rate	9.211(5.486,14.324)	25.015(14.217,38.428)	16.926(10.127,24.992)	16.633(9.335,26.471)	35.279(19.514,56.543)	26.006(15.020,40.434)	217
118	Deaths	Age-standardized	Republic of Botswana	Cardiovascular diseases	Rate	11.675(7.281,18.438)	49.621(28.624,79.126)	33.953(21.026,52.504)	30.093(18.101,46.091)	47.273(29.112,68.559)	41.742(25.883,60.307)	193
119	Deaths	Age-standardized	Republic of Ghana	Cardiovascular diseases	Rate	14.242(8.012,22.274)	28.151(17.358,42.243)	21.496(13.986,31.157)	31.003(15.949,50.706)	34.473(19.973,54.808)	33.088(18.225,51.408)	207
120	Deaths	Age-standardized	Republic of Guinea	Cardiovascular diseases	Rate	6.608(4.192,9.633)	29.088(16.107,44.147)	17.780(10.837,26.140)	16.667(9.722,25.445)	34.478(20.597,53.141)	25.484(15.421,37.282)	208
121	Deaths	Age-standardized	Bermuda	Cardiovascular diseases	Rate	53.942(23.766,90.253)	28.825(13.492,48.345)	39.845(18.206,66.518)	30.529(15.648,48.760)	13.598(6.955,21.784)	21.192(11.086,34.082)	305
122	Deaths	Age-standardized	Greenland	Cardiovascular diseases	Rate	46.972(17.820,80.719)	41.094(18.513,71.169)	45.354(19.243,76.232)	24.611(9.974,42.226)	17.033(8.089,27.716)	21.381(9.266,35.935)	349
123	Deaths	Age-standardized	Guam	Cardiovascular diseases	Rate	53.680(32.450,80.113)	55.596(33.761,83.188)	54.871(34.190,80.185)	47.333(24.042,72.047)	24.828(11.835,38.516)	35.823(17.764,54.912)	351
124	Deaths	Age-standardized	Togolese Republic	Cardiovascular diseases	Rate	9.587(5.633,15.545)	29.969(18.579,44.483)	20.389(13.158,29.855)	24.606(13.430,39.323)	38.942(21.904,59.303)	33.238(19.054,50.185)	218
125	Deaths	Age-standardized	Puerto Rico	Cardiovascular diseases	Rate	36.001(19.235,57.518)	27.025(14.366,42.841)	31.313(16.666,49.419)	25.134(14.738,37.991)	13.515(7.946,19.971)	18.857(11.055,28.030)	385
126	Deaths	Age-standardized	United States Virgin Islands	Cardiovascular diseases	Rate	53.394(29.013,84.281)	51.741(28.618,79.629)	53.106(29.531,82.838)	43.066(23.101,66.481)	21.817(11.911,33.606)	30.751(16.765,47.316)	422
127	Deaths	Age-standardized	Republic of Madagascar	Cardiovascular diseases	Rate	10.585(6.192,17.539)	34.831(22.298,52.817)	22.532(15.155,32.959)	17.593(8.949,28.728)	52.205(31.618,78.623)	36.145(22.411,52.711)	181
128	Deaths	Age-standardized	Republic of South Sudan	Cardiovascular diseases	Rate	6.711(2.818,11.684)	16.502(8.296,26.027)	11.078(6.075,17.653)	9.072(4.557,14.760)	15.058(7.300,23.787)	11.898(6.817,17.718)	435
129	Deaths	Age-standardized	United Kingdom of Great Britain and Northern Ireland	Cardiovascular diseases	Rate	42.906(17.546,72.736)	22.615(9.165,38.872)	31.684(12.926,53.608)	16.455(7.767,27.286)	9.045(4.354,15.054)	12.589(6.029,20.807)	95
130	Deaths	Age-standardized	Islamic Republic of Afghanistan	Cardiovascular diseases	Rate	71.402(40.520,109.945)	75.593(39.612,114.589)	73.158(40.846,110.395)	83.141(43.084,127.603)	72.027(38.363,107.644)	77.397(43.013,117.525)	160
131	Deaths	Age-standardized	Islamic Republic of Iran	Cardiovascular diseases	Rate	31.436(18.913,45.162)	49.366(29.040,73.128)	40.834(24.727,59.301)	40.916(23.684,60.439)	47.903(27.771,70.450)	44.103(26.170,64.642)	142
132	Deaths	Age-standardized	Portuguese Republic	Cardiovascular diseases	Rate	23.371(9.374,40.590)	19.452(8.076,35.179)	21.562(8.804,38.202)	12.416(6.157,21.173)	9.626(4.807,15.551)	11.120(5.535,18.368)	91
133	Deaths	Age-standardized	Belize	Cardiovascular diseases	Rate	25.326(14.169,40.804)	32.161(18.592,48.841)	29.019(16.601,43.897)	31.811(20.033,45.624)	33.042(21.055,46.077)	32.488(20.705,45.468)	108
134	Deaths	Age-standardized	Grenada	Cardiovascular diseases	Rate	25.440(13.974,38.589)	33.091(18.961,50.016)	29.797(16.832,44.394)	35.226(22.592,52.542)	33.764(21.855,48.287)	34.694(22.201,49.810)	112
135	Deaths	Age-standardized	Republic of Cuba	Cardiovascular diseases	Rate	18.405(7.938,29.463)	22.394(9.588,35.542)	20.441(8.841,32.214)	26.002(14.451,40.689)	23.509(13.085,35.875)	24.846(14.062,38.272)	109
136	Deaths	Age-standardized	Republic of Guyana	Cardiovascular diseases	Rate	62.739(40.941,89.707)	68.477(44.068,97.347)	65.871(43.370,92.637)	60.862(37.410,90.258)	59.237(37.256,85.235)	60.352(38.259,88.106)	113
137	Deaths	Age-standardized	Antigua and Barbuda	Cardiovascular diseases	Rate	33.527(21.275,48.475)	30.056(19.823,43.274)	31.889(20.818,46.543)	35.226(23.339,49.313)	40.461(26.765,54.917)	38.707(25.365,53.211)	105
138	Deaths	Age-standardized	Dominican Republic	Cardiovascular diseases	Rate	20.737(11.579,32.115)	19.268(10.983,30.320)	20.011(11.177,31.313)	36.699(19.517,59.045)	25.083(12.591,40.033)	30.750(16.220,49.385)	111
139	Deaths	Age-standardized	Republic of Colombia	Cardiovascular diseases	Rate	24.919(15.155,34.865)	31.160(19.580,45.868)	28.319(17.770,40.262)	19.638(9.897,32.337)	15.354(8.155,25.067)	17.329(9.089,28.240)	125
140	Deaths	Age-standardized	Republic of Costa Rica	Cardiovascular diseases	Rate	21.039(11.056,33.374)	19.602(10.771,30.718)	20.334(10.876,31.839)	19.070(10.361,29.979)	12.974(7.190,19.832)	15.832(9.020,24.280)	126
141	Deaths	Age-standardized	Republic of Honduras	Cardiovascular diseases	Rate	24.777(14.350,37.979)	26.084(15.483,41.603)	25.339(15.460,38.553)	45.457(25.705,68.579)	44.493(24.695,67.885)	44.963(25.796,68.269)	129
142	Deaths	Age-standardized	Republic of Nicaragua	Cardiovascular diseases	Rate	19.480(10.823,30.170)	20.553(11.305,32.593)	19.840(11.105,30.619)	21.963(11.222,36.405)	20.905(11.162,33.032)	21.460(11.309,34.850)	131
143	Deaths	Age-standardized	Republic of Panama	Cardiovascular diseases	Rate	21.238(9.659,36.299)	20.128(8.540,34.046)	20.710(9.364,35.313)	22.343(10.946,36.314)	16.318(8.247,25.723)	19.263(9.649,30.673)	132
144	Deaths	Age-standardized	Kingdom of Bahrain	Cardiovascular diseases	Rate	64.398(33.282,102.501)	75.018(40.765,118.509)	70.843(38.059,113.083)	49.252(26.835,76.699)	51.981(28.158,79.709)	51.283(28.001,78.103)	140
145	Deaths	Age-standardized	People's Democratic Republic of Algeria	Cardiovascular diseases	Rate	38.902(23.473,60.497)	77.107(41.955,123.828)	54.057(32.762,81.273)	51.977(28.578,81.448)	82.610(44.500,126.038)	63.559(35.444,96.746)	139
146	Deaths	Age-standardized	Arab Republic of Egypt	Cardiovascular diseases	Rate	82.420(47.082,123.867)	167.707(98.120,249.116)	119.165(71.397,174.457)	117.527(64.734,178.390)	192.083(108.345,283.709)	136.887(75.818,203.742)	141
147	Deaths	Age-standardized	Commonwealth of the Bahamas	Cardiovascular diseases	Rate	51.425(36.047,72.361)	45.185(31.505,61.661)	48.451(34.206,66.819)	61.932(41.871,85.713)	49.068(32.741,67.980)	55.218(37.312,76.189)	106
148	Deaths	Age-standardized	Republic of Suriname	Cardiovascular diseases	Rate	23.943(13.682,36.057)	26.147(16.337,39.961)	25.160(15.243,37.645)	26.809(14.241,43.420)	22.657(12.294,34.582)	24.793(13.387,38.412)	118
149	Deaths	Age-standardized	Eastern Republic of Uruguay	Cardiovascular diseases	Rate	32.920(14.530,53.505)	23.523(10.790,38.935)	28.241(13.096,46.426)	23.924(12.941,37.518)	16.060(8.978,24.377)	19.896(10.946,30.384)	99
150	Deaths	Age-standardized	Hashemite Kingdom of Jordan	Cardiovascular diseases	Rate	55.736(31.494,85.779)	93.160(53.777,136.616)	74.378(43.549,110.775)	46.273(27.737,70.629)	62.679(37.524,93.134)	53.355(32.598,80.190)	144
151	Deaths	Age-standardized	Swiss Confederation	Cardiovascular diseases	Rate	25.847(11.795,41.337)	14.578(7.360,22.800)	19.567(9.868,31.257)	10.221(5.699,15.982)	8.114(3.864,12.598)	9.271(5.135,14.245)	94
152	Deaths	Age-standardized	Saint Vincent and the Grenadines	Cardiovascular diseases	Rate	24.597(16.062,34.629)	34.489(22.861,49.882)	30.434(20.365,43.880)	38.196(25.693,53.844)	41.597(27.187,58.151)	40.305(26.695,56.518)	117
153	Deaths	Age-standardized	Republic of Guatemala	Cardiovascular diseases	Rate	14.810(6.874,23.317)	28.121(14.208,45.445)	21.958(10.870,35.305)	16.180(6.843,26.918)	20.680(9.916,33.892)	18.868(8.728,31.268)	128
154	Deaths	Age-standardized	Syrian Arab Republic	Cardiovascular diseases	Rate	68.047(35.323,105.930)	89.255(48.909,139.149)	77.694(42.026,120.054)	111.228(53.024,181.431)	114.977(58.155,182.604)	108.587(52.877,174.494)	153
155	Deaths	Age-standardized	Sultanate of Oman	Cardiovascular diseases	Rate	50.229(25.082,80.208)	57.966(33.073,92.175)	54.253(30.078,83.083)	78.725(45.560,115.100)	56.515(33.488,82.538)	66.226(39.653,96.629)	150
156	Deaths	Age-standardized	State of Qatar	Cardiovascular diseases	Rate	82.008(41.305,137.977)	68.126(33.447,110.869)	77.614(39.380,125.779)	42.988(21.215,69.295)	36.164(18.920,56.342)	40.277(20.112,63.347)	151
157	Deaths	Age-standardized	Republic of Ecuador	Cardiovascular diseases	Rate	19.881(11.649,30.304)	24.242(15.048,35.910)	22.130(13.574,32.586)	24.256(12.501,39.332)	20.326(11.141,31.839)	22.332(11.783,35.431)	122
158	Deaths	Age-standardized	Republic of Peru	Cardiovascular diseases	Rate	13.608(6.885,22.747)	11.796(6.218,19.472)	12.703(6.643,20.804)	11.221(5.172,18.829)	9.383(4.782,15.124)	10.297(5.007,16.877)	123
159	Deaths	Age-standardized	Palestine	Cardiovascular diseases	Rate	77.827(43.088,125.514)	82.990(46.523,134.940)	80.624(45.541,128.285)	74.255(40.479,113.450)	67.659(37.955,99.666)	70.669(38.678,104.401)	149
160	Deaths	Age-standardized	Republic of Trinidad and Tobago	Cardiovascular diseases	Rate	48.568(28.989,69.945)	50.433(31.037,71.907)	49.883(30.307,71.548)	36.781(19.735,59.049)	28.458(15.923,43.704)	32.690(17.875,50.857)	119
161	Deaths	Age-standardized	Barbados	Cardiovascular diseases	Rate	26.977(14.568,42.486)	25.984(14.111,41.308)	26.762(14.724,42.446)	26.535(14.567,42.070)	25.427(13.950,39.781)	26.050(14.339,40.574)	107
162	Deaths	Age-standardized	People's Republic of Bangladesh	Cardiovascular diseases	Rate	4.300(2.389,6.741)	7.311(3.748,11.792)	5.572(3.548,8.158)	7.945(3.064,14.187)	13.363(7.354,21.577)	10.493(5.691,17.105)	161
163	Deaths	Age-standardized	Republic of Haiti	Cardiovascular diseases	Rate	12.932(6.760,19.704)	26.577(14.454,41.226)	20.121(11.263,30.569)	20.945(10.649,34.270)	34.064(16.803,54.041)	27.780(15.110,43.824)	114
164	Deaths	Age-standardized	Saint Lucia	Cardiovascular diseases	Rate	29.983(18.931,44.165)	36.634(22.263,53.959)	34.267(21.600,50.228)	26.314(16.240,38.907)	26.066(15.664,38.845)	26.647(16.222,39.591)	116
165	Deaths	Age-standardized	Plurinational State of Bolivia	Cardiovascular diseases	Rate	20.365(10.815,32.236)	23.010(12.293,36.918)	21.846(11.502,33.894)	21.111(10.283,35.303)	20.926(10.760,34.806)	21.105(11.017,34.133)	121
166	Deaths	Age-standardized	Republic of El Salvador	Cardiovascular diseases	Rate	21.201(9.617,35.104)	20.711(9.550,33.652)	20.973(9.644,34.180)	26.148(11.749,44.317)	18.952(8.819,30.503)	21.991(10.063,36.349)	127
167	Deaths	Age-standardized	State of Kuwait	Cardiovascular diseases	Rate	53.100(31.082,80.286)	60.120(39.326,84.208)	55.911(34.607,80.980)	52.547(26.662,82.991)	26.110(15.808,37.482)	41.300(22.795,63.609)	145
168	Deaths	Age-standardized	Jamaica	Cardiovascular diseases	Rate	22.597(15.777,31.652)	33.501(22.212,46.805)	28.633(19.736,39.803)	30.235(18.634,45.538)	31.677(19.187,47.530)	31.215(19.250,47.205)	115
169	Deaths	Age-standardized	Kingdom of Saudi Arabia	Cardiovascular diseases	Rate	67.441(37.964,104.784)	75.739(38.124,121.812)	71.221(38.802,110.097)	91.816(51.358,136.421)	83.541(48.162,127.836)	88.752(50.718,132.810)	152
170	Deaths	Age-standardized	Republic of Iraq	Cardiovascular diseases	Rate	79.158(37.544,132.429)	69.268(34.852,109.892)	74.184(36.234,121.958)	92.991(43.100,150.303)	67.754(35.748,107.703)	79.952(39.210,128.734)	143
171	Deaths	Age-standardized	Federative Republic of Brazil	Cardiovascular diseases	Rate	30.957(17.095,47.994)	28.954(17.022,43.908)	30.165(17.329,46.185)	25.004(13.612,39.087)	18.504(10.523,27.965)	21.536(12.196,33.064)	135
172	Deaths	Age-standardized	Republic of Turkey	Cardiovascular diseases	Rate	49.640(27.136,75.219)	52.219(29.291,80.152)	52.127(29.508,78.693)	46.004(24.861,72.768)	42.434(24.109,63.551)	44.720(24.908,68.276)	155
173	Deaths	Age-standardized	Lebanese Republic	Cardiovascular diseases	Rate	57.053(26.711,91.965)	49.172(25.687,77.605)	53.396(26.345,85.523)	33.320(16.198,51.880)	23.746(12.551,37.450)	28.157(14.572,44.135)	146
174	Deaths	Age-standardized	Kingdom of Morocco	Cardiovascular diseases	Rate	37.211(20.539,56.575)	68.713(37.992,107.898)	52.928(30.491,80.072)	59.209(32.953,90.152)	77.687(42.115,119.656)	68.699(39.060,103.350)	148
175	Deaths	Age-standardized	Republic of Paraguay	Cardiovascular diseases	Rate	24.371(12.617,38.396)	23.263(12.722,37.657)	23.865(12.692,38.259)	34.848(19.177,56.618)	22.433(12.017,37.689)	28.183(16.079,45.651)	136
176	Deaths	Age-standardized	State of Libya	Cardiovascular diseases	Rate	32.809(16.889,51.493)	43.066(22.834,67.007)	37.697(19.702,57.590)	70.773(39.479,112.353)	68.724(35.690,109.248)	69.823(37.745,108.864)	147
177	Deaths	Age-standardized	Bolivarian Republic of Venezuela	Cardiovascular diseases	Rate	43.563(26.837,65.072)	38.680(24.410,57.397)	41.192(25.834,61.474)	50.060(25.253,80.852)	33.606(17.868,52.866)	41.274(21.744,64.999)	133
178	Deaths	Age-standardized	United Arab Emirates	Cardiovascular diseases	Rate	53.996(28.049,83.447)	56.241(29.012,89.052)	55.780(29.072,87.215)	42.296(23.060,65.026)	160.342(90.121,238.560)	63.748(35.485,94.892)	156
179	Deaths	Age-standardized	Republic of India	Cardiovascular diseases	Rate	5.370(2.794,8.023)	7.580(3.880,11.355)	6.474(3.824,9.380)	13.331(5.662,20.956)	14.642(8.620,22.273)	14.103(7.778,21.103)	163
180	Deaths	Age-standardized	Islamic Republic of Pakistan	Cardiovascular diseases	Rate	8.852(5.039,13.863)	16.514(8.556,25.774)	12.165(6.793,18.491)	23.832(12.112,40.086)	31.652(17.545,48.944)	27.555(15.708,42.273)	165
181	Deaths	Age-standardized	Federal Democratic Republic of Nepal	Cardiovascular diseases	Rate	5.139(2.682,8.594)	7.595(3.900,12.268)	6.338(3.823,9.735)	13.886(6.777,22.150)	9.737(5.535,15.667)	11.671(6.698,18.214)	164
182	Deaths	Age-standardized	Gabonese Republic	Cardiovascular diseases	Rate	27.466(17.077,40.008)	62.092(38.164,92.385)	47.834(31.045,70.185)	46.497(27.241,69.155)	67.487(36.381,108.128)	59.943(36.338,91.959)	173
183	Deaths	Age-standardized	Central African Republic	Cardiovascular diseases	Rate	12.708(5.724,20.113)	32.583(15.100,51.948)	24.157(12.245,36.720)	24.332(13.238,38.956)	45.429(24.055,72.365)	37.400(21.626,57.561)	169
184	Deaths	Age-standardized	Republic of Burundi	Cardiovascular diseases	Rate	3.645(0.956,7.011)	21.697(6.985,35.395)	13.685(4.606,22.003)	6.169(3.013,10.459)	20.819(12.032,32.079)	13.540(8.311,20.316)	175
185	Deaths	Age-standardized	Democratic Republic of the Congo	Cardiovascular diseases	Rate	15.717(8.314,24.897)	26.412(13.377,40.010)	21.254(12.625,31.560)	31.096(16.294,49.991)	46.756(25.966,73.840)	40.857(25.026,61.846)	171
186	Deaths	Age-standardized	Republic of Djibouti	Cardiovascular diseases	Rate	6.896(3.646,13.229)	19.830(11.820,31.029)	13.809(8.723,20.701)	11.521(6.519,18.937)	19.787(11.322,30.657)	15.754(9.444,23.817)	177
187	Deaths	Age-standardized	Republic of Angola	Cardiovascular diseases	Rate	15.221(9.586,21.914)	32.964(19.295,48.989)	24.484(15.520,34.892)	23.890(14.420,35.019)	40.413(24.533,60.924)	33.684(21.704,49.604)	168
188	Deaths	Age-standardized	Union of the Comoros	Cardiovascular diseases	Rate	10.495(5.867,16.333)	31.808(17.809,48.002)	21.928(12.769,32.408)	18.980(10.710,30.030)	34.314(20.212,55.055)	27.558(16.948,41.966)	176
189	Deaths	Age-standardized	Republic of Equatorial Guinea	Cardiovascular diseases	Rate	27.981(16.778,40.339)	50.587(29.656,77.930)	41.014(25.421,60.367)	46.558(25.184,70.414)	49.977(26.830,86.002)	48.710(27.829,77.509)	172
190	Deaths	Age-standardized	State of Eritrea	Cardiovascular diseases	Rate	4.456(2.384,8.343)	22.798(11.964,34.428)	15.851(8.989,24.146)	9.389(4.895,15.795)	24.321(14.223,38.569)	19.009(11.633,28.961)	178
191	Deaths	Age-standardized	Republic of the Congo	Cardiovascular diseases	Rate	25.845(14.162,37.331)	47.182(26.566,70.700)	38.252(24.166,55.672)	26.804(16.109,41.357)	72.650(44.251,108.747)	51.933(33.143,76.200)	170
192	Deaths	Age-standardized	Republic of San Marino	Cardiovascular diseases	Rate	18.132(8.006,29.857)	13.378(6.647,21.927)	15.731(7.973,25.401)	7.537(3.444,13.547)	7.301(3.417,12.482)	7.468(3.629,12.991)	396
193	Deaths	Age-standardized	Saint Kitts and Nevis	Cardiovascular diseases	Rate	44.540(23.754,68.221)	43.509(21.926,69.962)	43.502(22.723,69.042)	43.527(25.530,64.693)	33.744(19.903,50.935)	38.850(22.847,58.175)	393
194	Deaths	Age-standardized	Republic of Sudan	Cardiovascular diseases	Rate	48.743(28.365,72.271)	89.029(48.715,139.594)	68.243(39.902,102.053)	73.073(38.156,115.692)	83.432(43.728,134.010)	77.607(41.806,123.474)	522
195	Deaths	Age-standardized	Republic of Zambia	Cardiovascular diseases	Rate	13.111(8.593,19.449)	31.607(20.159,45.742)	21.785(14.584,30.755)	26.223(14.887,40.843)	45.099(25.720,69.947)	37.111(21.867,55.099)	191
196	Deaths	Age-standardized	Principality of Monaco	Cardiovascular diseases	Rate	29.274(11.777,50.286)	15.828(6.251,28.303)	21.704(8.474,37.346)	17.454(8.365,29.137)	11.753(5.669,19.686)	14.501(7.231,24.547)	367
197	Deaths	Age-standardized	Republic of Mali	Cardiovascular diseases	Rate	4.307(2.786,6.243)	27.648(14.555,41.648)	15.966(9.078,23.541)	7.178(4.208,10.800)	26.778(14.347,40.772)	16.684(9.902,24.949)	211
198	Deaths	Age-standardized	American Samoa	Cardiovascular diseases	Rate	69.409(31.663,107.942)	36.997(17.904,59.749)	53.911(24.884,83.734)	76.523(36.262,119.002)	47.131(21.315,75.956)	62.142(28.743,98.007)	298
199	Deaths	Age-standardized	Northern Mariana Islands	Cardiovascular diseases	Rate	40.700(14.916,70.454)	30.992(12.102,53.308)	37.232(13.810,63.831)	58.623(23.445,91.795)	33.574(14.828,54.269)	46.546(19.362,75.043)	376
200	Deaths	Age-standardized	Burkina Faso	Cardiovascular diseases	Rate	8.817(5.725,13.542)	10.110(5.636,15.480)	9.541(6.434,13.744)	15.796(9.671,23.953)	13.080(7.420,20.309)	14.439(9.289,21.240)	201
201	Deaths	Age-standardized	Republic of Guinea-Bissau	Cardiovascular diseases	Rate	15.785(9.214,23.480)	37.568(20.762,57.130)	27.106(15.880,40.919)	31.180(17.632,45.819)	46.464(25.534,69.729)	39.821(23.706,59.019)	209
202	Deaths	Age-standardized	Democratic Republic of Sao Tome and Principe	Cardiovascular diseases	Rate	7.564(4.328,12.029)	25.478(15.018,39.397)	17.250(10.407,26.176)	18.114(8.986,28.691)	36.162(18.793,56.611)	27.973(14.407,44.552)	215
203	Deaths	Age-standardized	Kingdom of Lesotho	Cardiovascular diseases	Rate	11.796(7.357,18.565)	45.307(27.877,68.982)	34.865(22.149,51.484)	37.944(22.380,56.628)	81.689(46.732,121.821)	68.949(42.235,101.905)	194
204	Deaths	Age-standardized	Republic of C么te d'Ivoire	Cardiovascular diseases	Rate	16.427(9.356,25.063)	25.703(15.329,39.309)	21.194(13.292,31.196)	28.888(15.961,44.195)	35.084(19.821,53.338)	32.429(19.263,48.884)	205
205	Deaths	Age-standardized	United Republic of Tanzania	Cardiovascular diseases	Rate	10.916(5.730,17.523)	28.961(13.985,43.876)	20.610(11.643,31.188)	19.212(9.375,29.584)	39.139(21.687,60.554)	30.280(18.426,46.134)	189
EAPC
	rank	location_name	EAPCs	EAPC	location_id
1	1	Republic of Zimbabwe	3.833(3.194,4.475)	3.83259	198
2	1	Kingdom of Lesotho	3.192(2.624,3.763)	3.19189	194
3	1	Republic of India	2.799(2.674,2.925)	2.79946	163
4	1	Islamic Republic of Pakistan	2.771(2.547,2.996)	2.77099	165
5	1	Republic of Indonesia	2.755(2.575,2.936)	2.75533	11
6	1	Democratic People's Republic of Korea	2.551(2.480,2.622)	2.55091	7
7	1	Republic of Kenya	2.494(2.321,2.666)	2.49363	180
8	1	State of Libya	2.439(2.253,2.624)	2.43862	147
9	1	People's Republic of Bangladesh	2.428(2.271,2.585)	2.42804	161
10	1	Federal Democratic Republic of Nepal	2.375(2.067,2.683)	2.37477	164
11	1	Republic of Mozambique	2.333(2.125,2.542)	2.3333	184
12	1	Socialist Republic of Viet Nam	2.292(2.007,2.578)	2.29186	20
13	1	Democratic Republic of the Congo	2.108(2.076,2.140)	2.10832	171
14	1	Republic of Honduras	2.019(1.810,2.229)	2.01946	129
15	1	United Arab Emirates	2.012(1.440,2.588)	2.01221	156
16	1	Dominican Republic	1.928(1.749,2.107)	1.92802	111
17	1	Democratic Republic of Timor-Leste	1.846(1.510,2.184)	1.84648	19
18	1	Republic of the Philippines	1.657(1.531,1.782)	1.65662	16
19	1	Kingdom of Eswatini	1.640(1.113,2.169)	1.63967	197
20	1	Burkina Faso	1.580(1.491,1.669)	1.57973	201
21	1	Republic of the Gambia	1.538(1.349,1.728)	1.53835	206
22	1	Republic of Sierra Leone	1.535(1.331,1.740)	1.53517	217
23	1	Republic of Malawi	1.535(1.359,1.710)	1.53454	182
24	1	Togolese Republic	1.534(1.375,1.693)	1.53367	218
25	1	Republic of Cabo Verde	1.507(1.206,1.808)	1.50677	203
26	1	Republic of Zambia	1.498(1.361,1.635)	1.49794	191
27	1	Democratic Republic of Sao Tome and Principe	1.456(1.331,1.581)	1.45581	215
28	1	Republic of Madagascar	1.398(1.319,1.477)	1.39821	181
29	1	Republic of South Africa	1.379(0.907,1.854)	1.3792	196
30	1	Central African Republic	1.376(1.318,1.434)	1.37608	169
31	1	Republic of C么te d'Ivoire	1.374(1.136,1.613)	1.37444	205
32	1	Montenegro	1.369(1.200,1.538)	1.36883	50
33	1	Republic of Cameroon	1.318(0.979,1.659)	1.31811	202
34	1	Republic of Guinea	1.277(1.153,1.401)	1.27693	208
35	1	Republic of Haiti	1.269(1.175,1.362)	1.26851	114
36	1	Republic of Guinea-Bissau	1.259(1.125,1.393)	1.25896	209
37	1	Republic of Liberia	1.255(1.127,1.383)	1.25515	210
38	1	Republic of Namibia	1.253(0.894,1.612)	1.25273	195
39	1	United Republic of Tanzania	1.235(1.181,1.289)	1.23476	189
40	1	Sultanate of Oman	1.204(0.987,1.422)	1.20423	150
41	1	People's Republic of China	1.202(1.009,1.394)	1.20152	6
42	1	Republic of Ghana	1.090(0.875,1.305)	1.09013	207
43	1	Republic of Kiribati	1.042(0.995,1.089)	1.04205	23
44	1	Republic of Yemen	1.040(0.837,1.243)	1.04007	157
45	1	Republic of Botswana	1.030(0.692,1.368)	1.0295	193
46	1	Republic of Chad	1.004(0.786,1.221)	1.00359	204
47	1	Jamaica	0.953(0.383,1.527)	0.95339	115
48	1	Kingdom of Morocco	0.948(0.875,1.021)	0.947727	148
49	1	Solomon Islands	0.932(0.803,1.061)	0.931698	28
50	1	Kingdom of Tonga	0.909(0.794,1.024)	0.908805	29
51	1	Republic of Vanuatu	0.904(0.838,0.970)	0.904201	30
52	1	Republic of Senegal	0.894(0.815,0.973)	0.89408	216
53	1	Republic of Benin	0.894(0.799,0.989)	0.893909	200
54	1	Northern Mariana Islands	0.892(0.736,1.047)	0.891745	376
55	1	Saint Vincent and the Grenadines	0.859(0.453,1.267)	0.858787	117
56	1	Arab Republic of Egypt	0.845(0.703,0.986)	0.844862	141
57	1	Republic of Tunisia	0.808(0.740,0.876)	0.808314	154
58	1	Republic of Uzbekistan	0.800(0.434,1.167)	0.79979	41
59	1	Kingdom of Thailand	0.786(0.492,1.080)	0.786053	18
60	1	Republic of Paraguay	0.784(0.657,0.912)	0.784194	136
61	1	Republic of Angola	0.747(0.617,0.876)	0.746729	168
62	1	Republic of Bulgaria	0.703(0.407,1.001)	0.703319	45
63	1	Syrian Arab Republic	0.693(0.495,0.892)	0.693303	153
64	1	Republic of the Congo	0.687(0.537,0.837)	0.68708	170
65	1	Antigua and Barbuda	0.682(0.344,1.021)	0.681768	105
66	1	Federal Republic of Nigeria	0.679(0.502,0.856)	0.678899	214
67	1	People's Democratic Republic of Algeria	0.659(0.591,0.726)	0.658607	139
68	1	Republic of Ecuador	0.645(0.264,1.028)	0.645212	122
69	1	Republic of Nauru	0.643(0.292,0.994)	0.642501	369
70	1	Grenada	0.641(0.387,0.897)	0.641476	112
71	1	Independent State of Papua New Guinea	0.631(0.537,0.725)	0.630619	26
72	1	Republic of Cuba	0.628(0.415,0.842)	0.62808	109
73	1	Independent State of Samoa	0.625(0.552,0.698)	0.624808	27
74	1	Malaysia	0.623(0.484,0.761)	0.622835	13
75	1	Republic of the Marshall Islands	0.616(0.508,0.725)	0.616495	24
76	1	Kingdom of Saudi Arabia	0.585(0.395,0.775)	0.584668	152
77	1	State of Eritrea	0.584(0.466,0.702)	0.584294	178
78	1	Gabonese Republic	0.564(0.396,0.733)	0.56441	173
79	1	Kingdom of Cambodia	0.560(0.411,0.709)	0.559839	10
80	1	Commonwealth of the Bahamas	0.549(0.383,0.715)	0.548804	106
81	1	Tuvalu	0.535(0.486,0.585)	0.535256	416
82	1	Lao People's Democratic Republic	0.530(0.496,0.564)	0.529942	12
83	1	Kingdom of Bhutan	0.505(0.460,0.550)	0.504844	162
84	1	Union of the Comoros	0.498(0.298,0.698)	0.497547	176
85	1	United Mexican States	0.493(0.238,0.748)	0.492745	130
86	1	Federated States of Micronesia	0.475(0.436,0.514)	0.47496	25
87	1	Republic of Uganda	0.473(0.237,0.709)	0.47252	190
88	1	Republic of Palau	0.451(0.371,0.530)	0.450527	380
89	1	American Samoa	0.442(0.344,0.539)	0.441591	298
90	1	Republic of Niue	0.434(0.359,0.509)	0.434038	374
91	1	Kyrgyz Republic	0.398(0.020,0.777)	0.397817	37
92	1	Republic of Fiji	0.384(0.237,0.531)	0.383969	22
93	1	Republic of Belarus	0.383(-0.065,0.834)	0.383243	57
94	1	Republic of Nicaragua	0.381(0.192,0.570)	0.380802	131
95	1	Republic of the Niger	0.331(0.179,0.483)	0.330861	213
96	1	Republic of Sudan	0.305(0.219,0.392)	0.305434	522
97	1	North Macedonia	0.297(-0.116,0.711)	0.296687	49
98	1	Brunei Darussalam	0.296(0.113,0.479)	0.295998	66
99	1	Federal Republic of Somalia	0.295(0.187,0.402)	0.294651	187
100	1	Republic of Equatorial Guinea	0.270(-0.059,0.600)	0.270323	172
101	1	Republic of Albania	0.268(0.059,0.478)	0.268077	43
102	1	Ukraine	0.265(-0.241,0.774)	0.265449	63
103	1	Republic of Djibouti	0.232(0.153,0.310)	0.23192	177
104	1	Islamic Republic of Iran	0.224(0.129,0.318)	0.223739	142
105	1	Republic of Guyana	0.204(-0.007,0.415)	0.203792	113
106	1	Belize	0.198(-0.121,0.518)	0.198027	108
107	1	Democratic Socialist Republic of Sri Lanka	0.177(0.024,0.331)	0.177439	17
108	1	Tokelau	0.143(0.081,0.205)	0.143013	413
109	1	Republic of Mali	0.121(0.029,0.212)	0.12073	211
110	1	Republic of Suriname	0.088(-0.138,0.315)	0.0884188	118
111	1	Republic of El Salvador	0.042(-0.205,0.290)	0.0418726	127
112	1	Republic of South Sudan	0.037(-0.315,0.391)	0.0371812	435
113	1	Islamic Republic of Afghanistan	0.011(-0.098,0.119)	0.0107135	160
114	1	Barbados	-0.000(-0.141,0.141)	-0.000383715	107
115	1	Islamic Republic of Mauritania	-0.016(-0.126,0.094)	-0.0164274	212
116	1	Republic of Azerbaijan	-0.048(-0.288,0.193)	-0.047813	34
117	1	Commonwealth of Dominica	-0.050(-0.233,0.134)	-0.0497043	110
118	1	Saint Kitts and Nevis	-0.055(-0.348,0.238)	-0.0554497	393
119	1	Republic of Seychelles	-0.067(-0.205,0.070)	-0.0674606	186
120	1	Plurinational State of Bolivia	-0.108(-0.237,0.022)	-0.107572	121
121	1	Republic of Estonia	-0.120(-0.412,0.174)	-0.119568	58
122	1	Georgia	-0.146(-0.556,0.266)	-0.146295	35
123	1	Republic of Moldova	-0.182(-0.466,0.104)	-0.181645	61
124	1	Taiwan (Province of China)	-0.252(-0.715,0.214)	-0.251584	8
125	1	Republic of Panama	-0.260(-0.484,-0.035)	-0.260113	132
126	1	Republic of Iraq	-0.292(-0.466,-0.118)	-0.292245	143
127	1	Global	-0.354(-0.410,-0.298)	-0.35408	1
128	1	Bolivarian Republic of Venezuela	-0.432(-0.736,-0.126)	-0.43177	133
129	1	Republic of Turkey	-0.461(-0.833,-0.088)	-0.461414	155
130	1	Republic of Guatemala	-0.462(-0.901,-0.021)	-0.46191	128
131	1	Palestine	-0.487(-0.720,-0.254)	-0.486958	149
132	1	Republic of the Union of Myanmar	-0.500(-0.624,-0.376)	-0.500083	15
133	1	Bosnia and Herzegovina	-0.539(-0.733,-0.345)	-0.538972	44
134	1	Turkmenistan	-0.547(-0.926,-0.166)	-0.54685	40
135	1	Republic of Lithuania	-0.554(-0.831,-0.276)	-0.553771	60
136	1	Republic of Burundi	-0.596(-0.831,-0.360)	-0.595698	175
137	1	Russian Federation	-0.614(-1.237,0.012)	-0.614098	62
138	1	Hellenic Republic	-0.650(-0.906,-0.394)	-0.650486	82
139	1	Republic of Tajikistan	-0.656(-1.053,-0.257)	-0.65604	39
140	1	United States of America	-0.859(-1.007,-0.711)	-0.859263	102
141	1	Romania	-0.898(-1.096,-0.701)	-0.898428	52
142	1	Republic of Italy	-0.927(-0.996,-0.857)	-0.926653	86
143	1	State of Kuwait	-0.948(-1.354,-0.540)	-0.947907	145
144	1	Guam	-0.974(-1.380,-0.565)	-0.973652	351
145	1	Saint Lucia	-0.995(-1.439,-0.549)	-0.994804	116
146	1	Hungary	-1.007(-1.142,-0.871)	-1.00687	48
147	1	Argentine Republic	-1.023(-1.151,-0.895)	-1.02263	97
148	1	Federative Republic of Brazil	-1.049(-1.106,-0.992)	-1.04878	135
149	1	Republic of Chile	-1.088(-1.204,-0.972)	-1.08785	98
150	1	Republic of Latvia	-1.088(-1.402,-0.774)	-1.08848	59
151	1	Republic of Peru	-1.092(-1.517,-0.664)	-1.09165	123
152	1	Republic of Kazakhstan	-1.160(-1.929,-0.385)	-1.16041	36
153	1	Republic of Serbia	-1.164(-1.437,-0.891)	-1.1644	53
154	1	Principality of Andorra	-1.165(-1.388,-0.941)	-1.16468	74
155	1	Republic of Armenia	-1.224(-1.457,-0.990)	-1.22375	33
156	1	Republic of Mauritius	-1.241(-1.664,-0.815)	-1.24074	183
157	1	Republic of Costa Rica	-1.267(-1.444,-1.089)	-1.26692	126
158	1	Eastern Republic of Uruguay	-1.268(-1.383,-1.153)	-1.26777	99
159	1	Mongolia	-1.271(-1.603,-0.938)	-1.27088	38
160	1	Principality of Monaco	-1.317(-1.369,-1.264)	-1.31659	367
161	1	Cook Islands	-1.323(-1.450,-1.196)	-1.32302	320
162	1	Slovak Republic	-1.355(-1.437,-1.273)	-1.35513	54
163	1	Republic of Singapore	-1.490(-1.638,-1.342)	-1.49018	69
164	1	Hashemite Kingdom of Jordan	-1.491(-1.792,-1.190)	-1.49147	144
165	1	Republic of Finland	-1.522(-1.654,-1.391)	-1.52249	79
166	1	United States Virgin Islands	-1.574(-1.726,-1.422)	-1.57402	422
167	1	Republic of Croatia	-1.624(-1.754,-1.493)	-1.624	46
168	1	Kingdom of Bahrain	-1.624(-1.934,-1.313)	-1.62426	140
169	1	Republic of Austria	-1.628(-1.772,-1.484)	-1.62848	75
170	1	French Republic	-1.633(-1.761,-1.505)	-1.63306	80
171	1	Republic of Maldives	-1.667(-1.862,-1.473)	-1.6674	14
172	1	Republic of San Marino	-1.670(-2.039,-1.301)	-1.67045	396
173	1	Republic of Malta	-1.686(-1.906,-1.466)	-1.68639	88
174	1	Republic of Slovenia	-1.719(-1.815,-1.623)	-1.71906	55
175	1	Kingdom of Spain	-1.735(-1.858,-1.613)	-1.73539	92
176	1	Puerto Rico	-1.826(-2.006,-1.647)	-1.82631	385
177	1	Republic of Rwanda	-1.842(-2.252,-1.429)	-1.84155	185
178	1	Republic of Trinidad and Tobago	-1.853(-2.127,-1.578)	-1.85286	119
179	1	Republic of Cyprus	-1.866(-2.070,-1.661)	-1.86583	77
180	1	Republic of Colombia	-1.938(-2.148,-1.727)	-1.93778	125
181	1	Japan	-1.954(-2.359,-1.546)	-1.95362	67
182	1	Federal Democratic Republic of Ethiopia	-1.989(-2.200,-1.778)	-1.98917	179
183	1	Kingdom of Sweden	-2.011(-2.105,-1.916)	-2.01076	93
184	1	Bermuda	-2.014(-2.382,-1.645)	-2.01426	305
185	1	Republic of Poland	-2.034(-2.177,-1.891)	-2.03412	51
186	1	Federal Republic of Germany	-2.091(-2.179,-2.003)	-2.09089	81
187	1	Republic of Korea	-2.109(-2.306,-1.912)	-2.10927	68
188	1	Lebanese Republic	-2.257(-2.567,-1.945)	-2.25693	146
189	1	Swiss Confederation	-2.300(-2.361,-2.239)	-2.30024	94
190	1	Czech Republic	-2.335(-2.430,-2.239)	-2.33467	47
191	1	Republic of Iceland	-2.392(-2.482,-2.303)	-2.39242	83
192	1	Greenland	-2.463(-2.577,-2.348)	-2.46254	349
193	1	Kingdom of Belgium	-2.474(-2.662,-2.285)	-2.47389	76
194	1	Grand Duchy of Luxembourg	-2.557(-2.677,-2.437)	-2.55698	87
195	1	Portuguese Republic	-2.561(-2.760,-2.362)	-2.56137	91
196	1	Canada	-2.566(-2.746,-2.386)	-2.56609	101
197	1	Australia	-2.704(-2.816,-2.592)	-2.70417	71
198	1	New Zealand	-2.739(-2.867,-2.611)	-2.73911	72
199	1	State of Qatar	-2.816(-3.508,-2.119)	-2.81562	151
200	1	Kingdom of the Netherlands	-3.011(-3.194,-2.828)	-3.01118	89
201	1	United Kingdom of Great Britain and Northern Ireland	-3.274(-3.451,-3.097)	-3.27379	95
202	1	Ireland	-3.355(-3.527,-3.182)	-3.35455	84
203	1	Kingdom of Denmark	-3.893(-4.015,-3.770)	-3.89273	78
204	1	Kingdom of Norway	-4.025(-4.154,-3.895)	-4.02481	90
205	1	State of Israel	-4.384(-4.630,-4.136)	-4.38351	85
PC
	age_name	location_name	cause_name	metric_name	1990-2021	location_id
1	Age-standardized	Malaysia	Cardiovascular diseases	Rate	26.645(4.110,48.616)	13
2	Age-standardized	Republic of the Philippines	Cardiovascular diseases	Rate	59.952(30.550,96.187)	16
3	Age-standardized	Democratic Republic of Timor-Leste	Cardiovascular diseases	Rate	63.244(-2.136,194.309)	19
4	Age-standardized	People's Republic of China	Cardiovascular diseases	Rate	36.951(-20.072,102.227)	6
5	Age-standardized	Republic of Azerbaijan	Cardiovascular diseases	Rate	-2.390(-18.545,13.134)	34
6	Age-standardized	Lao People's Democratic Republic	Cardiovascular diseases	Rate	17.209(-23.401,90.025)	12
7	Age-standardized	Republic of Vanuatu	Cardiovascular diseases	Rate	35.990(1.149,78.268)	30
8	Age-standardized	Republic of Indonesia	Cardiovascular diseases	Rate	118.264(52.556,208.796)	11
9	Age-standardized	Kyrgyz Republic	Cardiovascular diseases	Rate	20.095(-0.013,51.543)	37
10	Age-standardized	Republic of Uzbekistan	Cardiovascular diseases	Rate	29.865(11.183,54.615)	41
11	Age-standardized	Georgia	Cardiovascular diseases	Rate	-12.354(-30.879,44.563)	35
12	Age-standardized	Republic of Armenia	Cardiovascular diseases	Rate	-19.435(-29.192,-7.977)	33
13	Age-standardized	Solomon Islands	Cardiovascular diseases	Rate	32.586(-5.350,84.796)	28
14	Age-standardized	Democratic Socialist Republic of Sri Lanka	Cardiovascular diseases	Rate	3.621(-36.539,50.882)	17
15	Age-standardized	Socialist Republic of Viet Nam	Cardiovascular diseases	Rate	72.515(3.437,168.612)	20
16	Age-standardized	Republic of Tajikistan	Cardiovascular diseases	Rate	-9.907(-29.181,14.767)	39
17	Age-standardized	Mongolia	Cardiovascular diseases	Rate	-22.185(-34.475,-6.860)	38
18	Age-standardized	Kingdom of Cambodia	Cardiovascular diseases	Rate	20.593(-17.900,83.396)	10
19	Age-standardized	Hungary	Cardiovascular diseases	Rate	-29.442(-39.915,-11.463)	48
20	Age-standardized	Republic of the Union of Myanmar	Cardiovascular diseases	Rate	-5.890(-35.893,40.807)	15
21	Age-standardized	Taiwan (Province of China)	Cardiovascular diseases	Rate	-22.927(-35.682,-7.719)	8
22	Age-standardized	Republic of Korea	Cardiovascular diseases	Rate	-42.822(-60.443,-13.545)	68
23	Age-standardized	Republic of Maldives	Cardiovascular diseases	Rate	-31.919(-51.140,-3.230)	14
24	Age-standardized	Kingdom of Thailand	Cardiovascular diseases	Rate	51.780(8.141,113.139)	18
25	Age-standardized	Independent State of Samoa	Cardiovascular diseases	Rate	20.315(-4.167,53.158)	27
26	Age-standardized	Global	Cardiovascular diseases	Rate	-6.829(-13.589,1.599)	1
27	Age-standardized	Republic of the Marshall Islands	Cardiovascular diseases	Rate	21.689(-7.310,51.343)	24
28	Age-standardized	Democratic People's Republic of Korea	Cardiovascular diseases	Rate	109.980(33.621,212.046)	7
29	Age-standardized	Republic of Finland	Cardiovascular diseases	Rate	-39.780(-52.038,-9.792)	79
30	Age-standardized	Republic of Albania	Cardiovascular diseases	Rate	-1.724(-22.912,20.382)	43
31	Age-standardized	Republic of Haiti	Cardiovascular diseases	Rate	38.064(-7.149,91.626)	114
32	Age-standardized	Turkmenistan	Cardiovascular diseases	Rate	7.735(-13.826,33.218)	40
33	Age-standardized	Argentine Republic	Cardiovascular diseases	Rate	-34.875(-44.388,-20.786)	97
34	Age-standardized	Republic of Kazakhstan	Cardiovascular diseases	Rate	-1.530(-14.313,13.002)	36
35	Age-standardized	Kingdom of Tonga	Cardiovascular diseases	Rate	27.738(-4.178,69.706)	29
36	Age-standardized	Republic of Peru	Cardiovascular diseases	Rate	-18.934(-41.160,4.902)	123
37	Age-standardized	Republic of Guyana	Cardiovascular diseases	Rate	-8.378(-29.665,16.332)	113
38	Age-standardized	Republic of Ecuador	Cardiovascular diseases	Rate	0.909(-24.461,30.012)	122
39	Age-standardized	North Macedonia	Cardiovascular diseases	Rate	14.684(-4.698,39.610)	49
40	Age-standardized	Independent State of Papua New Guinea	Cardiovascular diseases	Rate	22.386(-15.825,74.385)	26
41	Age-standardized	Republic of Suriname	Cardiovascular diseases	Rate	-1.460(-25.686,25.809)	118
42	Age-standardized	Republic of Kiribati	Cardiovascular diseases	Rate	37.860(5.673,83.176)	23
43	Age-standardized	United Mexican States	Cardiovascular diseases	Rate	19.890(0.396,38.672)	130
44	Age-standardized	Dominican Republic	Cardiovascular diseases	Rate	53.661(13.507,100.994)	111
45	Age-standardized	Republic of Colombia	Cardiovascular diseases	Rate	-38.806(-54.135,-22.896)	125
46	Age-standardized	Belize	Cardiovascular diseases	Rate	11.955(-6.678,41.560)	108
47	Age-standardized	Plurinational State of Bolivia	Cardiovascular diseases	Rate	-3.390(-24.290,30.682)	121
48	Age-standardized	Republic of Honduras	Cardiovascular diseases	Rate	77.449(43.198,120.325)	129
49	Age-standardized	Republic of Fiji	Cardiovascular diseases	Rate	19.927(-6.111,58.129)	22
50	Age-standardized	Czech Republic	Cardiovascular diseases	Rate	-51.758(-59.093,-30.427)	47
51	Age-standardized	Republic of Paraguay	Cardiovascular diseases	Rate	18.093(-11.574,51.153)	136
52	Age-standardized	Republic of Iraq	Cardiovascular diseases	Rate	7.774(-16.253,41.533)	143
53	Age-standardized	Republic of Guatemala	Cardiovascular diseases	Rate	-14.071(-26.216,-1.666)	128
54	Age-standardized	Republic of Panama	Cardiovascular diseases	Rate	-6.985(-27.094,18.759)	132
55	Age-standardized	Republic of Slovenia	Cardiovascular diseases	Rate	-40.557(-57.314,-13.726)	55
56	Age-standardized	Kingdom of Denmark	Cardiovascular diseases	Rate	-66.863(-71.246,-59.965)	78
57	Age-standardized	Republic of Estonia	Cardiovascular diseases	Rate	-12.601(-44.979,89.547)	58
58	Age-standardized	Kingdom of Belgium	Cardiovascular diseases	Rate	-53.059(-59.381,-42.749)	76
59	Age-standardized	State of Kuwait	Cardiovascular diseases	Rate	-26.133(-42.159,-10.485)	145
60	Age-standardized	Federative Republic of Brazil	Cardiovascular diseases	Rate	-28.605(-35.250,-21.418)	135
61	Age-standardized	Romania	Cardiovascular diseases	Rate	-17.876(-28.856,-4.444)	52
62	Age-standardized	Federated States of Micronesia	Cardiovascular diseases	Rate	15.310(-14.258,54.624)	25
63	Age-standardized	Republic of Latvia	Cardiovascular diseases	Rate	-23.120(-35.846,16.878)	59
64	Age-standardized	Republic of Singapore	Cardiovascular diseases	Rate	-35.647(-46.350,-23.894)	69
65	Age-standardized	Republic of India	Cardiovascular diseases	Rate	117.826(63.761,183.788)	163
66	Age-standardized	Kingdom of Spain	Cardiovascular diseases	Rate	-38.858(-50.431,-13.401)	92
67	Age-standardized	Republic of Madagascar	Cardiovascular diseases	Rate	60.417(11.439,134.276)	181
68	Age-standardized	United Arab Emirates	Cardiovascular diseases	Rate	14.284(-8.921,41.964)	156
69	Age-standardized	Republic of Djibouti	Cardiovascular diseases	Rate	14.092(-22.349,76.888)	177
70	Age-standardized	Republic of the Congo	Cardiovascular diseases	Rate	35.765(-3.721,98.794)	170
71	Age-standardized	Republic of Uganda	Cardiovascular diseases	Rate	37.468(-8.402,107.472)	190
72	Age-standardized	Kingdom of Eswatini	Cardiovascular diseases	Rate	42.681(0.285,101.102)	197
73	Age-standardized	Montenegro	Cardiovascular diseases	Rate	50.045(28.832,73.737)	50
74	Age-standardized	Gabonese Republic	Cardiovascular diseases	Rate	25.316(-13.619,72.367)	173
75	Age-standardized	Republic of Seychelles	Cardiovascular diseases	Rate	-4.100(-21.645,13.928)	186
76	Age-standardized	Brunei Darussalam	Cardiovascular diseases	Rate	1.998(-21.223,28.162)	66
77	Age-standardized	Grand Duchy of Luxembourg	Cardiovascular diseases	Rate	-55.316(-63.363,-38.101)	87
78	Age-standardized	Ireland	Cardiovascular diseases	Rate	-64.449(-69.671,-57.601)	84
79	Age-standardized	Antigua and Barbuda	Cardiovascular diseases	Rate	21.381(2.929,43.757)	105
80	Age-standardized	Central African Republic	Cardiovascular diseases	Rate	54.822(9.126,122.148)	169
81	Age-standardized	Republic of Bulgaria	Cardiovascular diseases	Rate	21.482(-7.505,86.338)	45
82	Age-standardized	Republic of the Gambia	Cardiovascular diseases	Rate	68.244(19.161,135.481)	206
83	Age-standardized	Republic of Botswana	Cardiovascular diseases	Rate	22.940(-16.886,94.274)	193
84	Age-standardized	Republic of Equatorial Guinea	Cardiovascular diseases	Rate	18.766(-25.829,89.980)	172
85	Age-standardized	Canada	Cardiovascular diseases	Rate	-50.913(-56.503,-41.259)	101
86	Age-standardized	United Republic of Tanzania	Cardiovascular diseases	Rate	46.917(1.378,111.258)	189
87	Age-standardized	Hellenic Republic	Cardiovascular diseases	Rate	-16.042(-30.718,7.854)	82
88	Age-standardized	Republic of South Africa	Cardiovascular diseases	Rate	52.457(34.080,70.900)	196
89	Age-standardized	Russian Federation	Cardiovascular diseases	Rate	-3.072(-18.720,14.417)	62
90	Age-standardized	Republic of Malawi	Cardiovascular diseases	Rate	73.275(22.863,146.964)	182
91	Age-standardized	Republic of Cameroon	Cardiovascular diseases	Rate	48.137(3.019,112.859)	202
92	Age-standardized	New Zealand	Cardiovascular diseases	Rate	-54.513(-60.850,-49.941)	72
93	Age-standardized	Republic of Burundi	Cardiovascular diseases	Rate	-1.066(-34.660,98.787)	175
94	Age-standardized	State of Eritrea	Cardiovascular diseases	Rate	19.927(-21.643,90.072)	178
95	Age-standardized	Republic of Namibia	Cardiovascular diseases	Rate	56.110(6.327,121.084)	195
96	Age-standardized	Republic of Guinea	Cardiovascular diseases	Rate	43.326(-4.599,115.804)	208
97	Age-standardized	Republic of Zambia	Cardiovascular diseases	Rate	70.350(12.396,141.261)	191
98	Age-standardized	Burkina Faso	Cardiovascular diseases	Rate	51.344(6.120,110.728)	201
99	Age-standardized	Slovak Republic	Cardiovascular diseases	Rate	-35.521(-44.225,-19.637)	54
100	Age-standardized	Republic of Austria	Cardiovascular diseases	Rate	-39.904(-53.153,-14.228)	75
101	Age-standardized	Australia	Cardiovascular diseases	Rate	-54.356(-60.608,-45.775)	71
102	Age-standardized	Commonwealth of Dominica	Cardiovascular diseases	Rate	-1.953(-18.687,18.809)	110
103	Age-standardized	Bosnia and Herzegovina	Cardiovascular diseases	Rate	-6.180(-25.586,18.391)	44
104	Age-standardized	Republic of Croatia	Cardiovascular diseases	Rate	-42.675(-49.834,-34.338)	46
105	Age-standardized	Republic of Nicaragua	Cardiovascular diseases	Rate	8.166(-10.841,30.845)	131
106	Age-standardized	Republic of Poland	Cardiovascular diseases	Rate	-41.940(-50.327,-26.147)	51
107	Age-standardized	Japan	Cardiovascular diseases	Rate	-48.243(-57.601,-39.581)	67
108	Age-standardized	Republic of Cyprus	Cardiovascular diseases	Rate	-38.907(-53.583,-16.995)	77
109	Age-standardized	Republic of Moldova	Cardiovascular diseases	Rate	10.651(-8.530,73.056)	61
110	Age-standardized	Islamic Republic of Iran	Cardiovascular diseases	Rate	8.005(-11.583,26.919)	142
111	Age-standardized	Commonwealth of the Bahamas	Cardiovascular diseases	Rate	13.966(-9.914,40.747)	106
112	Age-standardized	United States of America	Cardiovascular diseases	Rate	-17.257(-26.700,3.300)	102
113	Age-standardized	Kingdom of Norway	Cardiovascular diseases	Rate	-68.477(-72.272,-61.561)	90
114	Age-standardized	Ukraine	Cardiovascular diseases	Rate	30.209(-1.899,69.841)	63
115	Age-standardized	Republic of Serbia	Cardiovascular diseases	Rate	-15.608(-30.363,2.244)	53
116	Age-standardized	Principality of Andorra	Cardiovascular diseases	Rate	-36.497(-57.154,-4.982)	74
117	Age-standardized	Kingdom of Sweden	Cardiovascular diseases	Rate	-49.502(-60.127,-20.797)	93
118	Age-standardized	Swiss Confederation	Cardiovascular diseases	Rate	-52.620(-64.594,-29.054)	94
119	Age-standardized	French Republic	Cardiovascular diseases	Rate	-38.846(-48.358,-28.395)	80
120	Age-standardized	State of Israel	Cardiovascular diseases	Rate	-71.091(-75.535,-66.011)	85
121	Age-standardized	Federal Republic of Germany	Cardiovascular diseases	Rate	-50.938(-59.838,-36.145)	81
122	Age-standardized	Grenada	Cardiovascular diseases	Rate	16.434(-5.144,45.308)	112
123	Age-standardized	Saint Lucia	Cardiovascular diseases	Rate	-22.238(-36.181,-5.505)	116
124	Age-standardized	Republic of Chile	Cardiovascular diseases	Rate	-35.239(-45.052,-17.131)	98
125	Age-standardized	Republic of Lithuania	Cardiovascular diseases	Rate	-15.690(-27.060,5.963)	60
126	Age-standardized	Portuguese Republic	Cardiovascular diseases	Rate	-48.429(-58.100,-28.512)	91
127	Age-standardized	Republic of Belarus	Cardiovascular diseases	Rate	33.193(8.604,63.003)	57
128	Age-standardized	United Kingdom of Great Britain and Northern Ireland	Cardiovascular diseases	Rate	-60.266(-63.521,-52.290)	95
129	Age-standardized	Republic of Iceland	Cardiovascular diseases	Rate	-52.746(-59.417,-40.505)	83
130	Age-standardized	Kingdom of the Netherlands	Cardiovascular diseases	Rate	-55.317(-62.129,-42.803)	89
131	Age-standardized	Republic of Italy	Cardiovascular diseases	Rate	-23.644(-42.529,2.620)	86
132	Age-standardized	Republic of Malta	Cardiovascular diseases	Rate	-41.933(-51.889,-26.490)	88
133	Age-standardized	Eastern Republic of Uruguay	Cardiovascular diseases	Rate	-29.548(-39.754,-6.675)	99
134	Age-standardized	Republic of Costa Rica	Cardiovascular diseases	Rate	-22.139(-33.346,-8.817)	126
135	Age-standardized	Republic of Yemen	Cardiovascular diseases	Rate	46.021(0.808,113.346)	157
136	Age-standardized	Republic of Angola	Cardiovascular diseases	Rate	37.577(-8.396,113.065)	168
137	Age-standardized	Islamic Republic of Pakistan	Cardiovascular diseases	Rate	126.520(65.078,210.256)	165
138	Age-standardized	Republic of Kenya	Cardiovascular diseases	Rate	87.892(40.580,144.659)	180
139	Age-standardized	Union of the Comoros	Cardiovascular diseases	Rate	25.675(-14.178,85.030)	176
140	Age-standardized	Republic of Mauritius	Cardiovascular diseases	Rate	-25.239(-36.728,-11.097)	183
141	Age-standardized	Federal Democratic Republic of Ethiopia	Cardiovascular diseases	Rate	-35.951(-54.537,-3.277)	179
142	Age-standardized	Republic of Chad	Cardiovascular diseases	Rate	40.431(-0.831,92.235)	204
143	Age-standardized	Republic of Rwanda	Cardiovascular diseases	Rate	-23.382(-51.170,24.302)	185
144	Age-standardized	Republic of Ghana	Cardiovascular diseases	Rate	53.924(7.835,122.086)	207
145	Age-standardized	Barbados	Cardiovascular diseases	Rate	-2.662(-22.908,21.469)	107
146	Age-standardized	Republic of Cuba	Cardiovascular diseases	Rate	21.551(-1.748,67.877)	109
147	Age-standardized	Republic of Guinea-Bissau	Cardiovascular diseases	Rate	46.911(6.938,109.667)	209
148	Age-standardized	Republic of Zimbabwe	Cardiovascular diseases	Rate	150.799(66.449,248.889)	198
149	Age-standardized	Republic of Trinidad and Tobago	Cardiovascular diseases	Rate	-34.468(-51.570,-17.190)	119
150	Age-standardized	Jamaica	Cardiovascular diseases	Rate	9.018(-17.442,42.238)	115
151	Age-standardized	Islamic Republic of Mauritania	Cardiovascular diseases	Rate	6.980(-23.110,50.365)	212
152	Age-standardized	Federal Republic of Nigeria	Cardiovascular diseases	Rate	34.022(-9.384,87.248)	214
153	Age-standardized	Bermuda	Cardiovascular diseases	Rate	-46.813(-55.659,-31.047)	305
154	Age-standardized	Saint Vincent and the Grenadines	Cardiovascular diseases	Rate	32.433(9.799,61.059)	117
155	Age-standardized	Republic of the Niger	Cardiovascular diseases	Rate	13.584(-23.093,77.165)	213
156	Age-standardized	Principality of Monaco	Cardiovascular diseases	Rate	-33.189(-48.838,-3.302)	367
157	Age-standardized	Republic of Sierra Leone	Cardiovascular diseases	Rate	53.643(13.694,113.258)	217
158	Age-standardized	Republic of Palau	Cardiovascular diseases	Rate	10.772(-13.384,41.629)	380
159	Age-standardized	Puerto Rico	Cardiovascular diseases	Rate	-39.780(-51.106,-23.337)	385
160	Age-standardized	American Samoa	Cardiovascular diseases	Rate	15.267(-5.092,38.148)	298
161	Age-standardized	United States Virgin Islands	Cardiovascular diseases	Rate	-42.095(-54.000,-25.030)	422
162	Age-standardized	Republic of South Sudan	Cardiovascular diseases	Rate	7.400(-25.233,61.131)	435
163	Age-standardized	State of Libya	Cardiovascular diseases	Rate	85.222(35.232,154.096)	147
164	Age-standardized	Palestine	Cardiovascular diseases	Rate	-12.347(-31.454,14.304)	149
165	Age-standardized	Republic of El Salvador	Cardiovascular diseases	Rate	4.858(-15.992,30.485)	127
166	Age-standardized	Kingdom of Saudi Arabia	Cardiovascular diseases	Rate	24.616(-6.441,70.857)	152
167	Age-standardized	People's Democratic Republic of Algeria	Cardiovascular diseases	Rate	17.579(-7.515,47.045)	139
168	Age-standardized	Kingdom of Morocco	Cardiovascular diseases	Rate	29.796(-0.169,56.252)	148
169	Age-standardized	State of Qatar	Cardiovascular diseases	Rate	-48.107(-59.864,-32.746)	151
170	Age-standardized	Bolivarian Republic of Venezuela	Cardiovascular diseases	Rate	0.199(-24.727,26.528)	133
171	Age-standardized	Republic of Tunisia	Cardiovascular diseases	Rate	33.014(-4.748,90.460)	154
172	Age-standardized	Arab Republic of Egypt	Cardiovascular diseases	Rate	14.872(-9.976,39.278)	141
173	Age-standardized	People's Republic of Bangladesh	Cardiovascular diseases	Rate	88.321(13.303,184.662)	161
174	Age-standardized	Hashemite Kingdom of Jordan	Cardiovascular diseases	Rate	-28.265(-42.783,-6.109)	144
175	Age-standardized	Sultanate of Oman	Cardiovascular diseases	Rate	22.068(-15.059,72.555)	150
176	Age-standardized	Kingdom of Bahrain	Cardiovascular diseases	Rate	-27.609(-39.231,-11.613)	140
177	Age-standardized	Syrian Arab Republic	Cardiovascular diseases	Rate	39.764(0.296,89.254)	153
178	Age-standardized	Lebanese Republic	Cardiovascular diseases	Rate	-47.267(-59.364,-31.673)	146
179	Age-standardized	Democratic Republic of the Congo	Cardiovascular diseases	Rate	92.231(35.016,169.369)	171
180	Age-standardized	Republic of Turkey	Cardiovascular diseases	Rate	-14.209(-32.670,6.167)	155
181	Age-standardized	Islamic Republic of Afghanistan	Cardiovascular diseases	Rate	5.794(-20.825,39.541)	160
182	Age-standardized	Kingdom of Bhutan	Cardiovascular diseases	Rate	16.570(-15.902,70.693)	162
183	Age-standardized	Federal Democratic Republic of Nepal	Cardiovascular diseases	Rate	84.141(23.103,173.159)	164
184	Age-standardized	Federal Republic of Somalia	Cardiovascular diseases	Rate	9.663(-24.297,60.396)	187
185	Age-standardized	Republic of Mozambique	Cardiovascular diseases	Rate	77.363(16.322,156.005)	184
186	Age-standardized	Republic of Cabo Verde	Cardiovascular diseases	Rate	75.971(20.323,148.186)	203
187	Age-standardized	Republic of Mali	Cardiovascular diseases	Rate	4.498(-24.747,44.144)	211
188	Age-standardized	Kingdom of Lesotho	Cardiovascular diseases	Rate	97.758(34.646,187.226)	194
189	Age-standardized	Democratic Republic of Sao Tome and Principe	Cardiovascular diseases	Rate	62.165(23.747,108.220)	215
190	Age-standardized	Togolese Republic	Cardiovascular diseases	Rate	63.017(14.964,122.390)	218
191	Age-standardized	Republic of Benin	Cardiovascular diseases	Rate	31.828(-8.082,78.162)	200
192	Age-standardized	Republic of Senegal	Cardiovascular diseases	Rate	34.623(0.198,80.718)	216
193	Age-standardized	Republic of Liberia	Cardiovascular diseases	Rate	51.393(6.464,117.170)	210
194	Age-standardized	Republic of C么te d'Ivoire	Cardiovascular diseases	Rate	53.009(8.418,116.375)	205
195	Age-standardized	Guam	Cardiovascular diseases	Rate	-34.713(-53.322,-18.570)	351
196	Age-standardized	Greenland	Cardiovascular diseases	Rate	-52.858(-60.129,-44.109)	349
197	Age-standardized	Tokelau	Cardiovascular diseases	Rate	6.603(-17.711,36.664)	413
198	Age-standardized	Republic of Niue	Cardiovascular diseases	Rate	21.268(-5.934,53.354)	374
199	Age-standardized	Cook Islands	Cardiovascular diseases	Rate	-34.227(-48.862,-17.741)	320
200	Age-standardized	Saint Kitts and Nevis	Cardiovascular diseases	Rate	-10.693(-27.430,13.385)	393
201	Age-standardized	Republic of Nauru	Cardiovascular diseases	Rate	25.270(-0.755,60.415)	369
202	Age-standardized	Northern Mariana Islands	Cardiovascular diseases	Rate	25.018(0.256,55.966)	376
203	Age-standardized	Tuvalu	Cardiovascular diseases	Rate	14.472(-6.304,39.582)	416
204	Age-standardized	Republic of San Marino	Cardiovascular diseases	Rate	-52.525(-67.579,-30.608)	396
205	Age-standardized	Republic of Sudan	Cardiovascular diseases	Rate	13.721(-15.340,48.879)	522

## Sheet: Number of deaths
Number of deaths
	measure_name	age_name	location_name	cause_name	metric_name	1990-Male	1990-Female	1990-Both	2021-Male	2021-Female	2021-Both	location_id
1	Deaths	All ages	People's Republic of China	Cardiovascular diseases	Number	40873.471(28503.267,58357.868)	47160.187(31827.767,67848.161)	88033.659(61877.547,122803.503)	181395.774(100356.438,301347.421)	172949.707(85504.232,280547.892)	354345.481(188060.305,564964.381)	6
2	Deaths	All ages	Global	Cardiovascular diseases	Number	389736.013(208189.811,598500.609)	473329.613(268693.510,724371.997)	863065.627(477898.202,1316550.926)	912341.166(478972.496,1393234.190)	991897.748(566163.580,1486812.530)	1904238.915(1072732.305,2864241.540)	1
3	Deaths	All ages	Taiwan (Province of China)	Cardiovascular diseases	Number	894.454(587.299,1326.446)	773.722(517.750,1091.214)	1668.177(1124.729,2363.739)	2274.624(1390.752,3283.250)	1979.103(1046.155,2926.651)	4253.727(2587.114,6109.848)	8
4	Deaths	All ages	Democratic People's Republic of Korea	Cardiovascular diseases	Number	411.309(235.700,645.468)	785.834(426.297,1254.372)	1197.143(717.515,1869.798)	1773.379(957.073,3046.669)	4286.632(2367.984,7550.442)	6060.012(3456.255,10300.545)	7
5	Deaths	All ages	Kingdom of Cambodia	Cardiovascular diseases	Number	170.621(108.715,240.690)	289.615(142.188,440.688)	460.236(270.263,669.827)	607.213(378.725,895.738)	884.097(519.924,1312.672)	1491.310(941.956,2163.088)	10
6	Deaths	All ages	Lao People's Democratic Republic	Cardiovascular diseases	Number	158.599(82.586,240.489)	207.408(94.660,338.677)	366.007(187.955,560.757)	491.298(263.901,781.170)	482.998(278.966,792.997)	974.295(551.324,1541.503)	12
7	Deaths	All ages	Republic of Indonesia	Cardiovascular diseases	Number	3706.291(2295.465,5236.993)	5068.148(3026.989,7439.311)	8774.439(5723.348,12099.527)	21113.623(11949.054,32761.393)	24716.219(14234.111,37573.546)	45829.842(27573.294,67711.637)	11
8	Deaths	All ages	Republic of Maldives	Cardiovascular diseases	Number	6.305(3.113,10.234)	7.930(3.852,12.726)	14.235(7.088,22.228)	21.098(9.867,35.396)	13.679(7.241,22.162)	34.777(17.692,56.219)	14
9	Deaths	All ages	Malaysia	Cardiovascular diseases	Number	709.897(323.340,1123.788)	826.097(371.299,1332.735)	1535.994(692.687,2426.965)	2743.443(1203.791,4337.538)	2971.026(1163.355,4931.964)	5714.468(2359.088,9116.516)	13
10	Deaths	All ages	Republic of the Philippines	Cardiovascular diseases	Number	2641.274(1767.362,3649.836)	2204.688(1562.232,3083.659)	4845.962(3437.115,6607.481)	11881.044(7105.719,18285.375)	10141.373(6506.632,15200.621)	22022.418(13830.915,32091.999)	16
11	Deaths	All ages	Kingdom of Thailand	Cardiovascular diseases	Number	744.201(342.380,1298.447)	961.841(415.027,1635.219)	1706.042(800.097,2777.675)	3477.747(1404.859,6291.394)	4436.670(1864.424,7791.577)	7914.417(3249.910,13818.030)	18
12	Deaths	All ages	Republic of the Union of Myanmar	Cardiovascular diseases	Number	1335.583(617.937,2095.079)	2579.351(1383.407,4064.725)	3914.935(2222.040,6079.086)	3110.468(1644.517,4875.503)	4482.272(2583.806,7079.936)	7592.740(4492.761,11832.838)	15
13	Deaths	All ages	Democratic Socialist Republic of Sri Lanka	Cardiovascular diseases	Number	755.192(502.558,1048.506)	721.204(472.280,1052.688)	1476.396(1030.394,2041.666)	1779.636(837.931,3074.547)	2149.052(1078.658,3723.267)	3928.688(1963.127,6627.321)	17
14	Deaths	All ages	Socialist Republic of Viet Nam	Cardiovascular diseases	Number	547.282(285.943,939.264)	1157.649(691.405,1894.325)	1704.932(1071.404,2690.057)	3169.277(1607.186,5179.871)	4150.411(2404.948,6463.032)	7319.687(4424.229,10881.773)	20
15	Deaths	All ages	Democratic Republic of Timor-Leste	Cardiovascular diseases	Number	6.132(3.109,9.965)	9.032(4.458,14.505)	15.165(7.794,23.348)	40.584(22.570,64.067)	40.795(24.433,61.603)	81.379(52.110,120.220)	19
16	Deaths	All ages	Republic of Fiji	Cardiovascular diseases	Number	146.503(64.484,238.959)	104.046(54.527,164.113)	250.549(120.572,401.301)	340.527(161.402,558.292)	241.478(115.027,378.901)	582.005(278.379,934.924)	22
17	Deaths	All ages	Republic of the Marshall Islands	Cardiovascular diseases	Number	7.032(3.132,11.637)	5.745(2.959,8.847)	12.777(6.282,20.278)	20.299(8.625,33.866)	14.020(6.186,22.815)	34.320(14.981,56.444)	24
18	Deaths	All ages	Federated States of Micronesia	Cardiovascular diseases	Number	22.462(10.078,37.296)	18.252(9.225,30.212)	40.714(20.147,67.301)	43.647(18.756,71.430)	28.614(12.083,45.663)	72.262(31.197,116.835)	25
19	Deaths	All ages	Independent State of Papua New Guinea	Cardiovascular diseases	Number	162.977(66.043,291.843)	222.475(107.778,412.287)	385.452(194.128,677.187)	727.413(289.265,1302.901)	669.414(306.010,1206.655)	1396.827(664.100,2526.380)	26
20	Deaths	All ages	Republic of Kiribati	Cardiovascular diseases	Number	11.690(4.283,20.003)	7.059(2.953,11.660)	18.748(7.348,31.300)	32.448(11.815,55.556)	17.389(6.776,29.737)	49.837(19.023,83.648)	23
21	Deaths	All ages	Independent State of Samoa	Cardiovascular diseases	Number	31.934(15.660,50.683)	23.936(11.776,37.059)	55.869(27.600,86.153)	63.407(28.500,99.980)	49.791(23.399,79.550)	113.199(52.401,177.668)	27
22	Deaths	All ages	Kingdom of Tonga	Cardiovascular diseases	Number	12.560(5.349,19.819)	7.200(2.904,11.774)	19.760(8.247,31.477)	23.041(10.971,36.693)	12.738(5.234,22.006)	35.779(16.391,57.818)	29
23	Deaths	All ages	Solomon Islands	Cardiovascular diseases	Number	31.724(13.888,58.013)	26.357(11.617,45.799)	58.081(25.963,102.663)	114.978(46.216,201.161)	85.053(36.190,142.804)	200.031(82.250,346.952)	28
24	Deaths	All ages	Republic of Armenia	Cardiovascular diseases	Number	513.894(226.804,839.513)	771.142(368.999,1242.025)	1285.036(606.572,2051.855)	771.965(354.238,1249.137)	1068.425(565.344,1682.773)	1840.390(915.624,2917.762)	33
25	Deaths	All ages	Mongolia	Cardiovascular diseases	Number	203.037(77.718,339.456)	213.924(87.169,365.688)	416.961(167.304,708.646)	374.822(133.128,641.399)	290.302(111.207,507.705)	665.125(244.159,1140.907)	38
26	Deaths	All ages	Republic of Azerbaijan	Cardiovascular diseases	Number	1376.849(648.863,2245.173)	1427.329(703.831,2302.312)	2804.178(1355.756,4489.396)	2680.705(1217.048,4382.390)	2587.257(1216.607,4202.875)	5267.963(2453.609,8486.669)	34
27	Deaths	All ages	Republic of Vanuatu	Cardiovascular diseases	Number	16.673(7.241,30.759)	11.593(5.603,19.968)	28.266(13.594,50.291)	65.780(29.115,109.552)	42.701(19.274,69.744)	108.481(47.552,179.852)	30
28	Deaths	All ages	Republic of Kazakhstan	Cardiovascular diseases	Number	2050.768(866.289,3389.107)	3773.624(1491.298,6290.843)	5824.392(2411.343,9719.067)	2835.346(1146.472,4925.833)	4465.398(1787.095,7654.904)	7300.745(2990.491,12496.274)	36
29	Deaths	All ages	Kyrgyz Republic	Cardiovascular diseases	Number	542.704(221.229,908.248)	757.372(285.868,1289.434)	1300.077(505.228,2171.863)	1129.240(521.351,1795.985)	1211.858(556.583,1946.988)	2341.098(1064.329,3730.388)	37
30	Deaths	All ages	Georgia	Cardiovascular diseases	Number	1537.660(614.017,2532.771)	1847.559(764.304,3074.025)	3385.219(1411.567,5529.180)	1447.782(855.124,2173.865)	1695.909(1000.522,2515.298)	3143.691(1897.956,4603.212)	35
31	Deaths	All ages	Republic of Tajikistan	Cardiovascular diseases	Number	669.020(368.309,1027.498)	913.671(472.073,1427.999)	1582.691(848.752,2411.920)	1208.548(601.340,1904.675)	1434.343(694.234,2305.111)	2642.891(1330.365,4234.181)	39
32	Deaths	All ages	Turkmenistan	Cardiovascular diseases	Number	519.827(219.532,854.336)	555.525(240.618,908.272)	1075.351(457.946,1753.369)	1202.456(490.064,2095.865)	1226.415(528.404,2054.594)	2428.870(1027.378,4153.312)	40
33	Deaths	All ages	Republic of Albania	Cardiovascular diseases	Number	324.115(145.904,544.473)	302.079(138.775,523.135)	626.193(285.331,1051.696)	666.452(288.718,1150.403)	766.909(317.896,1360.036)	1433.360(613.823,2514.301)	43
34	Deaths	All ages	Republic of Uzbekistan	Cardiovascular diseases	Number	2374.367(1046.252,3857.557)	3103.724(1313.650,5021.755)	5478.090(2345.236,8932.200)	7070.709(3222.666,11526.702)	7699.461(3682.327,12493.990)	14770.171(6907.264,23809.636)	41
35	Deaths	All ages	Republic of Bulgaria	Cardiovascular diseases	Number	4579.977(2218.605,7245.091)	3971.132(2073.926,6329.295)	8551.109(4337.086,13568.620)	6919.079(4461.690,9916.156)	7928.391(4882.956,11466.810)	14847.470(9561.063,21083.597)	45
36	Deaths	All ages	Hungary	Cardiovascular diseases	Number	4908.987(2329.974,7855.383)	4658.891(2482.070,7236.528)	9567.878(4808.746,15031.181)	4635.880(2657.832,7028.263)	5437.560(3170.742,7946.694)	10073.440(5953.507,15083.168)	48
37	Deaths	All ages	Republic of Poland	Cardiovascular diseases	Number	10384.309(4439.939,17309.001)	11005.043(5071.901,17728.126)	21389.352(9665.428,35283.526)	10090.225(5143.349,16436.819)	12777.129(6688.771,20088.072)	22867.354(12359.789,35756.094)	51
38	Deaths	All ages	Czech Republic	Cardiovascular diseases	Number	4601.251(1672.984,7728.293)	3644.807(1265.312,6560.351)	8246.058(2939.101,14213.973)	3300.082(1643.197,5374.663)	3402.673(1690.291,5571.534)	6702.755(3445.045,10763.094)	47
39	Deaths	All ages	Republic of Croatia	Cardiovascular diseases	Number	1487.016(688.284,2465.273)	1616.278(848.639,2567.115)	3103.294(1579.155,5024.851)	1361.156(662.974,2219.228)	1813.581(906.709,2868.906)	3174.737(1616.140,5061.047)	46
40	Deaths	All ages	North Macedonia	Cardiovascular diseases	Number	520.190(246.220,833.015)	539.776(284.157,849.408)	1059.966(534.265,1659.468)	791.261(392.637,1317.678)	1001.040(511.286,1600.820)	1792.301(932.048,2893.813)	49
41	Deaths	All ages	Republic of Slovenia	Cardiovascular diseases	Number	406.387(192.234,665.361)	438.689(235.167,679.249)	845.077(444.729,1330.064)	456.555(250.597,715.258)	668.453(304.532,1019.785)	1125.009(574.511,1733.914)	55
42	Deaths	All ages	Bosnia and Herzegovina	Cardiovascular diseases	Number	632.144(270.673,1032.509)	715.952(321.852,1156.665)	1348.096(600.238,2195.757)	939.849(436.224,1583.296)	1206.828(557.922,1913.407)	2146.677(1025.393,3528.715)	44
43	Deaths	All ages	Republic of Belarus	Cardiovascular diseases	Number	2342.743(895.481,3948.449)	3592.750(1303.183,6301.014)	5935.493(2189.057,10245.377)	4747.309(1728.686,8287.104)	5536.096(1985.790,9613.318)	10283.405(3685.317,17907.742)	57
44	Deaths	All ages	Republic of Lithuania	Cardiovascular diseases	Number	996.390(389.020,1698.954)	1267.779(478.517,2176.174)	2264.169(863.034,3891.514)	1184.072(542.901,1996.394)	1601.107(751.385,2654.960)	2785.178(1325.078,4598.950)	60
45	Deaths	All ages	Republic of Serbia	Cardiovascular diseases	Number	2526.404(1175.649,4171.719)	3102.043(1566.373,5095.931)	5628.447(2754.918,9061.179)	3817.467(1938.120,6105.939)	5355.235(2782.591,8286.210)	9172.702(4762.145,14404.965)	53
46	Deaths	All ages	Republic of Moldova	Cardiovascular diseases	Number	883.235(325.439,1479.727)	1410.401(519.448,2409.801)	2293.636(839.139,3835.689)	1782.775(944.659,2769.838)	2311.611(1288.948,3442.224)	4094.386(2248.645,6181.970)	61
47	Deaths	All ages	Russian Federation	Cardiovascular diseases	Number	31190.341(11312.038,50872.784)	53616.061(17803.941,93751.305)	84806.402(28547.625,145459.700)	49941.625(19516.063,85503.592)	69626.982(27293.100,117928.558)	119568.607(47148.432,200548.707)	62
48	Deaths	All ages	Republic of Korea	Cardiovascular diseases	Number	832.797(501.409,1434.321)	904.296(522.128,1451.969)	1737.092(1067.879,2799.567)	1438.286(689.753,2384.187)	2630.950(1267.560,4437.224)	4069.236(2256.738,6551.618)	68
49	Deaths	All ages	Montenegro	Cardiovascular diseases	Number	146.037(60.831,250.906)	93.350(37.812,164.361)	239.387(97.437,405.327)	282.861(115.159,479.406)	244.620(95.709,423.061)	527.481(215.257,894.656)	50
50	Deaths	All ages	Ukraine	Cardiovascular diseases	Number	13063.897(4905.787,21837.426)	23425.141(8857.830,40299.455)	36489.038(13782.068,62000.123)	23034.463(9110.809,41391.155)	32720.266(12537.413,57704.089)	55754.729(21966.211,94472.954)	63
51	Deaths	All ages	New Zealand	Cardiovascular diseases	Number	648.588(271.817,1080.065)	490.187(206.825,819.837)	1138.775(479.392,1890.231)	672.746(290.016,1117.084)	525.183(224.862,888.262)	1197.929(519.907,2006.945)	72
52	Deaths	All ages	Slovak Republic	Cardiovascular diseases	Number	1963.957(806.290,3233.014)	1861.387(812.395,3059.368)	3825.344(1618.902,6270.670)	1838.120(891.073,2959.124)	2209.590(1086.644,3613.701)	4047.709(1967.744,6618.116)	54
53	Deaths	All ages	Republic of Estonia	Cardiovascular diseases	Number	547.441(227.421,894.256)	717.090(296.595,1181.618)	1264.531(519.984,2063.103)	636.273(426.681,875.481)	1163.145(557.749,1650.101)	1799.418(974.920,2498.037)	58
54	Deaths	All ages	Romania	Cardiovascular diseases	Number	7885.710(4245.727,12218.680)	8100.032(4661.333,12402.894)	15985.742(8967.267,24435.211)	9895.278(5629.852,15081.589)	11330.128(6532.540,16978.091)	21225.406(12098.858,32265.964)	52
55	Deaths	All ages	Australia	Cardiovascular diseases	Number	2427.592(982.976,4091.470)	2167.634(885.610,3737.107)	4595.226(1878.734,7853.399)	2920.460(1301.530,4862.463)	2661.586(1191.778,4430.367)	5582.046(2643.032,9273.896)	71
56	Deaths	All ages	Principality of Andorra	Cardiovascular diseases	Number	3.817(1.691,6.658)	3.904(2.005,6.493)	7.721(3.776,13.035)	6.252(2.812,11.110)	11.521(5.722,19.794)	17.773(9.181,30.739)	74
57	Deaths	All ages	Kingdom of Belgium	Cardiovascular diseases	Number	1183.419(444.608,1901.681)	1280.195(496.710,2196.557)	2463.614(980.629,4136.646)	980.080(414.873,1700.554)	1100.015(505.537,1847.386)	2080.095(986.717,3486.121)	76
58	Deaths	All ages	Republic of Cyprus	Cardiovascular diseases	Number	91.263(44.945,143.465)	94.688(50.783,154.402)	185.952(97.918,281.443)	167.712(86.115,281.496)	162.267(89.230,255.301)	329.979(182.077,530.351)	77
59	Deaths	All ages	Republic of Latvia	Cardiovascular diseases	Number	845.467(311.530,1457.749)	1266.394(411.253,2230.145)	2111.861(726.474,3690.707)	778.926(387.349,1261.142)	1274.259(637.365,2091.937)	2053.185(1073.686,3370.052)	59
60	Deaths	All ages	Brunei Darussalam	Cardiovascular diseases	Number	9.781(5.397,14.748)	5.571(3.055,8.531)	15.351(8.528,23.014)	33.637(15.739,52.449)	18.070(8.983,28.247)	51.706(24.735,77.885)	66
61	Deaths	All ages	Japan	Cardiovascular diseases	Number	4203.024(2342.911,6461.341)	5517.986(3174.202,8246.073)	9721.010(5582.014,14691.733)	6796.215(3389.060,10649.101)	7993.844(3656.278,13425.612)	14790.058(7761.731,23482.271)	67
62	Deaths	All ages	Republic of Austria	Cardiovascular diseases	Number	1404.979(633.477,2371.385)	1728.044(836.158,2920.399)	3133.023(1491.602,5201.149)	1412.380(748.883,2277.834)	2093.648(1039.344,3340.548)	3506.029(1952.682,5551.359)	75
63	Deaths	All ages	Republic of Singapore	Cardiovascular diseases	Number	160.263(90.789,237.523)	93.693(55.744,137.079)	253.956(150.161,372.958)	405.478(243.768,607.774)	243.843(144.328,367.570)	649.322(391.278,945.814)	69
64	Deaths	All ages	Republic of Italy	Cardiovascular diseases	Number	7944.394(3980.453,12564.394)	8781.487(4808.533,13549.874)	16725.882(8879.621,25684.553)	11520.836(6560.782,17598.804)	17363.183(8099.474,26665.627)	28884.019(14703.395,44347.627)	86
65	Deaths	All ages	Kingdom of Norway	Cardiovascular diseases	Number	873.973(348.797,1458.885)	672.805(269.082,1142.575)	1546.778(619.581,2590.959)	382.849(167.792,649.020)	414.732(193.320,703.232)	797.581(378.319,1330.599)	90
66	Deaths	All ages	French Republic	Cardiovascular diseases	Number	4919.915(2344.088,7843.278)	5254.411(2784.003,8293.251)	10174.326(5097.366,15871.411)	5977.210(2969.537,9662.459)	7519.530(3915.714,12092.230)	13496.740(6757.311,21290.520)	80
67	Deaths	All ages	Republic of Finland	Cardiovascular diseases	Number	1126.694(461.840,1860.500)	1117.366(484.615,1873.188)	2244.060(979.826,3718.224)	1310.260(712.606,2091.328)	1589.171(813.268,2477.008)	2899.431(1583.645,4496.704)	79
68	Deaths	All ages	Hellenic Republic	Cardiovascular diseases	Number	1692.964(707.985,2860.107)	1629.343(713.724,2710.643)	3322.308(1438.106,5533.722)	2626.488(1333.453,4335.717)	2857.096(1486.493,4606.393)	5483.583(2863.358,8806.983)	82
69	Deaths	All ages	Federal Republic of Germany	Cardiovascular diseases	Number	20443.349(9469.270,33817.801)	25284.098(13261.016,40150.192)	45727.447(22690.270,73251.370)	17846.520(9376.381,29499.213)	22504.940(11330.838,35289.560)	40351.459(21616.947,62483.609)	81
70	Deaths	All ages	Ireland	Cardiovascular diseases	Number	660.453(257.618,1119.176)	485.365(196.394,854.829)	1145.819(463.724,1957.231)	475.544(206.284,802.461)	378.508(178.448,642.337)	854.052(376.608,1413.483)	84
71	Deaths	All ages	Grand Duchy of Luxembourg	Cardiovascular diseases	Number	65.521(24.978,110.202)	63.588(27.708,106.731)	129.109(52.949,214.429)	60.767(28.755,102.056)	71.289(37.328,112.697)	132.056(67.700,212.538)	87
72	Deaths	All ages	Republic of Iceland	Cardiovascular diseases	Number	41.760(16.793,71.166)	30.327(12.322,52.475)	72.087(29.496,123.420)	39.662(17.985,65.293)	36.970(17.074,63.149)	76.632(35.088,131.046)	83
73	Deaths	All ages	State of Israel	Cardiovascular diseases	Number	589.345(250.646,965.876)	569.451(256.134,940.437)	1158.796(509.527,1904.432)	486.018(216.199,819.937)	512.838(246.198,855.666)	998.856(462.923,1683.220)	85
74	Deaths	All ages	Kingdom of Denmark	Cardiovascular diseases	Number	1070.134(416.870,1753.650)	881.641(351.808,1517.335)	1951.775(775.630,3214.031)	534.529(238.913,904.519)	476.474(211.543,827.045)	1011.003(451.510,1731.134)	78
75	Deaths	All ages	Kingdom of the Netherlands	Cardiovascular diseases	Number	1841.879(692.531,3091.430)	1747.156(688.359,3042.012)	3589.035(1430.690,6133.654)	1426.515(649.029,2437.863)	1683.462(756.550,2823.932)	3109.977(1479.716,5244.116)	89
76	Deaths	All ages	Republic of Malta	Cardiovascular diseases	Number	44.942(18.723,71.989)	48.012(20.342,78.565)	92.954(40.377,148.424)	59.068(29.840,97.443)	82.341(41.659,135.045)	141.409(72.080,230.829)	88
77	Deaths	All ages	Kingdom of Sweden	Cardiovascular diseases	Number	1831.789(691.301,3098.599)	1586.734(622.993,2790.838)	3418.522(1328.783,5815.728)	1271.927(633.331,2116.859)	1621.014(822.702,2556.481)	2892.941(1488.137,4638.701)	93
78	Deaths	All ages	Kingdom of Spain	Cardiovascular diseases	Number	4467.409(1782.832,7738.889)	5315.352(2315.231,9296.789)	9782.761(4141.073,16853.160)	6126.593(3290.836,10029.193)	7971.879(3849.576,12524.099)	14098.472(7283.475,22661.796)	92
79	Deaths	All ages	United Kingdom of Great Britain and Northern Ireland	Cardiovascular diseases	Number	15696.858(6444.534,26547.960)	13210.035(5398.838,22811.519)	28906.893(11797.106,49193.262)	9861.733(4646.733,16478.410)	7806.401(3812.253,13126.217)	17668.134(8378.585,29442.070)	95
80	Deaths	All ages	Argentine Republic	Cardiovascular diseases	Number	5405.503(2751.136,8456.260)	4894.215(2661.266,7811.057)	10299.718(5358.074,16395.454)	6151.758(3595.567,9209.691)	6415.279(3642.276,9446.583)	12567.037(7183.339,18785.303)	97
81	Deaths	All ages	Republic of Chile	Cardiovascular diseases	Number	1200.819(580.633,1970.408)	1275.193(664.736,2075.004)	2476.012(1274.741,4024.427)	2239.201(1257.349,3466.053)	2314.856(1248.420,3474.451)	4554.058(2567.589,6903.524)	98
82	Deaths	All ages	United States of America	Cardiovascular diseases	Number	50637.946(23479.184,81965.497)	48543.828(22798.305,79649.490)	99181.774(47397.000,162300.225)	83576.674(46405.796,126937.947)	68935.256(37726.056,103394.396)	152511.930(87452.641,228828.325)	102
83	Deaths	All ages	Portuguese Republic	Cardiovascular diseases	Number	1239.673(464.388,2123.490)	1506.109(629.812,2731.392)	2745.782(1120.428,4848.082)	1334.309(666.248,2302.486)	1934.933(973.202,3145.885)	3269.243(1628.900,5321.515)	91
84	Deaths	All ages	Canada	Cardiovascular diseases	Number	3987.574(1659.227,6807.846)	3366.854(1370.570,5877.000)	7354.428(3009.149,12550.162)	4695.445(2207.645,7638.725)	4013.562(1846.881,6700.753)	8709.007(4047.815,14159.082)	101
85	Deaths	All ages	Commonwealth of Dominica	Cardiovascular diseases	Number	12.832(8.133,18.185)	20.358(12.963,29.582)	33.190(21.512,47.565)	21.182(13.422,30.299)	23.635(14.678,34.620)	44.817(28.252,63.423)	110
86	Deaths	All ages	Belize	Cardiovascular diseases	Number	11.759(6.617,18.863)	15.273(8.812,23.367)	27.033(15.410,40.965)	46.215(29.053,66.808)	45.866(29.746,63.542)	92.081(59.353,129.184)	108
87	Deaths	All ages	Dominican Republic	Cardiovascular diseases	Number	370.009(210.458,568.816)	337.389(196.694,532.127)	707.398(396.952,1104.452)	1772.264(940.601,2823.559)	1305.430(652.868,2080.429)	3077.694(1605.812,4951.736)	111
88	Deaths	All ages	Grenada	Cardiovascular diseases	Number	7.460(4.113,11.316)	13.586(7.855,20.352)	21.046(12.014,31.182)	16.742(10.336,24.779)	19.988(13.071,28.411)	36.730(23.857,52.395)	112
89	Deaths	All ages	Republic of Guyana	Cardiovascular diseases	Number	113.918(73.783,165.997)	126.613(83.519,179.909)	240.531(158.988,339.619)	180.654(108.039,273.801)	186.560(118.665,269.423)	367.214(229.310,539.846)	113
90	Deaths	All ages	Republic of Cuba	Cardiovascular diseases	Number	904.433(389.552,1443.122)	1118.748(477.821,1780.434)	2023.181(879.672,3166.832)	2373.144(1329.342,3717.136)	2664.413(1493.872,4071.762)	5037.557(2843.537,7747.737)	109
91	Deaths	All ages	Antigua and Barbuda	Cardiovascular diseases	Number	7.536(4.849,10.871)	9.828(6.200,14.533)	17.364(11.260,25.288)	16.122(10.949,22.994)	21.293(14.495,28.767)	37.415(26.170,50.649)	105
92	Deaths	All ages	Swiss Confederation	Cardiovascular diseases	Number	1071.059(486.008,1722.182)	1072.293(531.861,1691.698)	2143.352(1091.729,3427.268)	913.223(508.803,1432.721)	1327.606(592.177,2091.453)	2240.829(1189.252,3452.307)	94
93	Deaths	All ages	Republic of Costa Rica	Cardiovascular diseases	Number	172.809(91.079,273.152)	168.762(92.653,265.251)	341.571(181.874,535.690)	479.112(261.591,755.885)	415.089(229.280,634.352)	894.201(508.677,1372.508)	126
94	Deaths	All ages	Eastern Republic of Uruguay	Cardiovascular diseases	Number	545.945(236.924,897.298)	538.004(250.428,890.312)	1083.948(505.371,1779.007)	549.424(298.192,864.537)	669.836(368.338,1037.857)	1219.260(666.739,1861.787)	99
95	Deaths	All ages	Republic of Colombia	Cardiovascular diseases	Number	2003.234(1231.501,2822.602)	2545.056(1583.383,3770.653)	4548.290(2852.586,6524.307)	4837.733(2423.754,7938.151)	4963.203(2633.762,8092.032)	9800.936(5126.680,15981.113)	125
96	Deaths	All ages	Republic of Panama	Cardiovascular diseases	Number	145.060(65.497,246.962)	141.753(60.363,240.918)	286.813(130.020,489.537)	472.215(231.357,768.264)	405.793(199.817,644.089)	878.008(439.272,1398.745)	132
97	Deaths	All ages	Commonwealth of the Bahamas	Cardiovascular diseases	Number	34.916(24.417,48.367)	38.470(27.154,52.434)	73.386(52.621,100.928)	109.639(76.492,150.787)	103.235(71.064,140.954)	212.874(148.570,290.186)	106
98	Deaths	All ages	Republic of Nicaragua	Cardiovascular diseases	Number	120.315(65.231,184.983)	162.227(87.836,254.598)	282.542(152.661,435.625)	431.741(211.918,710.459)	518.794(271.628,813.427)	950.535(479.182,1535.330)	131
99	Deaths	All ages	Republic of Honduras	Cardiovascular diseases	Number	219.363(126.998,342.968)	252.465(145.235,397.761)	471.828(282.256,719.814)	1189.215(681.148,1826.265)	1323.063(709.331,2026.538)	2512.277(1388.457,3788.165)	129
100	Deaths	All ages	Republic of Suriname	Cardiovascular diseases	Number	29.561(16.653,45.024)	33.801(21.000,51.824)	63.362(37.908,94.827)	78.690(41.475,127.242)	77.169(42.134,117.385)	155.859(84.363,243.727)	118
101	Deaths	All ages	People's Democratic Republic of Algeria	Cardiovascular diseases	Number	1899.319(1153.284,2950.418)	3135.390(1854.229,4919.886)	5034.708(3193.811,7591.915)	7682.489(4135.596,11955.836)	9734.615(5477.162,14463.060)	17417.104(9851.022,25853.325)	139
102	Deaths	All ages	Kingdom of Bahrain	Cardiovascular diseases	Number	54.946(26.204,87.965)	45.655(22.926,71.135)	100.601(49.417,159.407)	189.231(95.696,291.606)	123.603(62.943,189.698)	312.833(160.333,476.994)	140
103	Deaths	All ages	Barbados	Cardiovascular diseases	Number	31.440(17.174,49.635)	45.756(24.849,73.604)	77.196(42.190,123.159)	60.114(32.902,95.882)	74.146(40.830,116.144)	134.260(73.721,208.991)	107
104	Deaths	All ages	Saint Vincent and the Grenadines	Cardiovascular diseases	Number	7.007(4.728,9.753)	13.416(9.096,19.384)	20.424(14.076,29.030)	24.924(17.410,34.335)	27.926(18.615,38.774)	52.849(36.326,72.923)	117
105	Deaths	All ages	Arab Republic of Egypt	Cardiovascular diseases	Number	10423.386(5892.326,15622.569)	15007.772(9109.469,21338.041)	25431.158(15001.453,37174.948)	36214.147(19399.795,55099.437)	33230.227(17818.171,49242.488)	69444.374(36811.322,104589.060)	141
106	Deaths	All ages	Republic of Haiti	Cardiovascular diseases	Number	190.486(96.222,293.247)	435.229(231.263,677.289)	625.715(341.538,967.017)	697.088(348.969,1143.595)	1271.041(622.951,2024.296)	1968.129(1057.957,3099.729)	114
107	Deaths	All ages	Hashemite Kingdom of Jordan	Cardiovascular diseases	Number	360.097(190.144,558.715)	497.624(295.218,730.171)	857.721(502.674,1298.233)	1623.789(964.640,2496.707)	1542.299(965.759,2308.740)	3166.088(1917.433,4753.307)	144
108	Deaths	All ages	Republic of Guatemala	Cardiovascular diseases	Number	242.496(105.522,390.749)	415.316(200.413,676.573)	657.812(306.882,1073.009)	776.580(319.725,1297.396)	1080.486(504.986,1789.068)	1857.065(835.547,3134.632)	128
109	Deaths	All ages	Sultanate of Oman	Cardiovascular diseases	Number	179.793(85.538,289.879)	165.953(95.618,264.012)	345.746(191.066,549.468)	669.411(372.012,991.114)	410.995(245.260,590.046)	1080.407(609.829,1578.024)	150
110	Deaths	All ages	Republic of Peru	Cardiovascular diseases	Number	788.131(378.699,1322.093)	707.963(364.047,1178.160)	1496.094(749.333,2473.086)	1814.031(822.731,3051.975)	1692.911(868.194,2731.149)	3506.941(1688.074,5759.759)	123
111	Deaths	All ages	Republic of Ecuador	Cardiovascular diseases	Number	493.976(287.134,764.304)	607.299(380.215,895.009)	1101.275(671.312,1647.460)	1720.302(841.401,2776.914)	1667.239(917.060,2616.789)	3387.541(1723.443,5414.130)	122
112	Deaths	All ages	Republic of Trinidad and Tobago	Cardiovascular diseases	Number	176.700(106.168,253.015)	204.690(127.898,290.219)	381.390(233.225,545.928)	327.122(171.439,521.075)	292.174(163.853,449.562)	619.296(336.450,961.037)	119
113	Deaths	All ages	State of Qatar	Cardiovascular diseases	Number	48.765(21.999,78.933)	17.019(8.255,27.632)	65.784(30.862,105.628)	203.339(92.143,325.675)	63.006(32.037,99.794)	266.345(124.764,422.943)	151
114	Deaths	All ages	Saint Lucia	Cardiovascular diseases	Number	10.100(6.399,15.081)	16.460(10.382,23.872)	26.560(17.250,38.726)	27.868(17.414,41.204)	34.130(20.162,51.405)	61.998(37.961,91.768)	116
115	Deaths	All ages	Syrian Arab Republic	Cardiovascular diseases	Number	1832.611(919.679,2848.263)	1944.600(1021.118,2991.448)	3777.211(1947.475,5774.526)	6771.160(3166.501,11363.636)	5190.399(2533.275,8328.241)	11961.559(5701.281,19497.745)	153
116	Deaths	All ages	Plurinational State of Bolivia	Cardiovascular diseases	Number	289.958(143.693,461.179)	369.530(195.992,598.511)	659.488(345.092,1035.398)	840.713(400.796,1396.502)	915.428(473.438,1546.198)	1756.141(896.991,2878.748)	121
117	Deaths	All ages	Palestine	Cardiovascular diseases	Number	261.883(142.937,425.034)	347.991(195.938,560.822)	609.874(350.305,987.324)	693.394(370.551,1039.479)	701.464(389.450,1027.893)	1394.859(777.190,2062.607)	149
118	Deaths	All ages	Jamaica	Cardiovascular diseases	Number	184.995(130.345,257.243)	334.205(221.180,468.484)	519.200(356.632,724.091)	447.881(277.382,674.215)	575.314(341.114,853.177)	1023.195(620.248,1544.360)	115
119	Deaths	All ages	People's Republic of Bangladesh	Cardiovascular diseases	Number	1106.768(603.111,1701.953)	1374.293(720.113,2123.327)	2481.060(1633.341,3544.048)	5418.606(2008.238,9489.473)	8299.339(4743.454,13377.321)	13717.945(7248.924,21908.646)	161
120	Deaths	All ages	Republic of Yemen	Cardiovascular diseases	Number	746.548(399.735,1158.677)	1339.234(713.058,2053.265)	2085.781(1248.425,3086.302)	4296.756(2080.301,6998.834)	4313.592(2452.677,6770.951)	8610.347(4739.509,13218.366)	157
121	Deaths	All ages	United Mexican States	Cardiovascular diseases	Number	3621.367(1768.308,5830.156)	4335.511(2428.251,6710.868)	7956.878(4263.388,12486.246)	16197.631(7364.967,26147.654)	14233.282(7369.606,22315.326)	30430.913(15246.282,48705.009)	130
122	Deaths	All ages	Republic of El Salvador	Cardiovascular diseases	Number	293.402(130.186,488.077)	328.192(149.284,533.572)	621.594(280.433,1022.244)	697.710(314.430,1185.162)	739.989(348.407,1204.276)	1437.698(664.118,2383.518)	127
123	Deaths	All ages	Kingdom of Bhutan	Cardiovascular diseases	Number	15.108(7.798,25.086)	23.631(11.270,39.201)	38.738(19.986,64.453)	58.844(28.111,100.053)	53.080(28.420,84.816)	111.924(60.412,183.846)	162
124	Deaths	All ages	Federal Democratic Republic of Ethiopia	Cardiovascular diseases	Number	981.222(677.798,1364.559)	2015.619(1009.396,2950.107)	2996.842(1850.313,4060.102)	1680.650(912.793,2516.790)	2580.057(1669.531,3696.702)	4260.707(2980.246,5822.406)	179
125	Deaths	All ages	Republic of Mozambique	Cardiovascular diseases	Number	229.391(136.221,362.580)	623.789(363.871,894.534)	853.180(550.160,1204.968)	1156.520(636.999,1850.221)	1766.928(988.811,2718.711)	2923.448(1786.884,4335.761)	184
126	Deaths	All ages	Republic of Seychelles	Cardiovascular diseases	Number	10.594(7.674,14.082)	15.951(11.424,21.788)	26.546(19.674,34.475)	22.286(15.107,30.885)	26.617(17.241,36.647)	48.903(33.748,65.886)	186
127	Deaths	All ages	Republic of Rwanda	Cardiovascular diseases	Number	85.212(22.597,162.912)	466.194(182.461,694.773)	551.406(211.954,801.132)	155.851(72.152,277.699)	725.226(379.038,1097.260)	881.078(498.849,1328.532)	185
128	Deaths	All ages	Republic of Mauritius	Cardiovascular diseases	Number	129.376(76.541,192.612)	124.025(83.377,173.699)	253.401(164.992,359.413)	221.334(133.456,325.759)	245.378(154.667,344.980)	466.713(293.475,660.998)	183
129	Deaths	All ages	Republic of Uganda	Cardiovascular diseases	Number	195.357(80.139,362.067)	434.942(193.740,686.583)	630.299(334.572,964.563)	669.203(318.210,1136.518)	1317.162(750.448,2156.313)	1986.365(1209.310,3051.635)	190
130	Deaths	All ages	Federal Republic of Somalia	Cardiovascular diseases	Number	109.026(57.328,183.223)	332.627(173.143,511.322)	441.653(240.725,664.076)	312.718(162.401,566.013)	869.260(447.065,1389.526)	1181.979(657.454,1786.109)	187
131	Deaths	All ages	Republic of Botswana	Cardiovascular diseases	Number	24.780(15.402,37.907)	132.637(80.638,210.508)	157.417(99.576,239.667)	169.640(96.344,261.440)	325.551(206.645,466.589)	495.191(314.417,704.518)	193
132	Deaths	All ages	Republic of Namibia	Cardiovascular diseases	Number	61.039(35.867,92.962)	128.290(81.105,186.878)	189.330(127.736,273.167)	248.354(133.781,383.990)	374.671(221.803,572.479)	623.025(377.191,933.335)	195
133	Deaths	All ages	Kingdom of Eswatini	Cardiovascular diseases	Number	33.690(19.126,51.050)	93.892(57.656,139.014)	127.582(77.909,184.378)	144.682(77.514,219.570)	223.401(122.029,367.718)	368.083(210.628,572.976)	197
134	Deaths	All ages	Republic of Zimbabwe	Cardiovascular diseases	Number	173.721(117.087,254.379)	441.773(301.763,619.085)	615.494(417.635,834.114)	779.026(460.974,1165.991)	1949.680(1128.216,2968.431)	2728.706(1614.073,4153.283)	198
135	Deaths	All ages	Republic of South Africa	Cardiovascular diseases	Number	2180.013(1359.298,3022.079)	4272.416(2889.457,5954.924)	6452.429(4348.903,8997.764)	7510.215(4714.835,10593.187)	12871.345(8536.343,18002.160)	20381.560(13388.364,28358.409)	196
136	Deaths	All ages	Republic of Cabo Verde	Cardiovascular diseases	Number	7.940(4.854,11.718)	26.439(15.982,39.369)	34.378(21.733,49.410)	48.080(25.998,76.628)	67.276(39.386,105.706)	115.356(67.449,181.347)	203
137	Deaths	All ages	Republic of Benin	Cardiovascular diseases	Number	86.140(53.807,129.742)	244.684(133.390,382.514)	330.824(194.193,490.979)	465.527(257.536,731.838)	638.984(339.729,1020.364)	1104.511(631.927,1685.003)	200
138	Deaths	All ages	Republic of Chad	Cardiovascular diseases	Number	87.078(49.182,142.567)	337.601(174.338,503.170)	424.678(253.984,624.360)	427.702(241.454,657.503)	778.646(415.399,1204.793)	1206.348(690.951,1811.400)	204
139	Deaths	All ages	Republic of Cameroon	Cardiovascular diseases	Number	355.819(188.040,534.345)	841.422(512.850,1224.323)	1197.241(712.812,1770.026)	2201.503(988.589,3672.572)	2705.030(1462.944,4526.391)	4906.533(2558.258,8105.311)	202
140	Deaths	All ages	Republic of the Gambia	Cardiovascular diseases	Number	24.875(13.311,41.428)	48.639(28.967,71.897)	73.515(45.125,107.815)	133.690(76.139,211.285)	212.499(117.504,340.783)	346.189(197.926,541.377)	206
141	Deaths	All ages	Republic of Ghana	Cardiovascular diseases	Number	416.264(230.401,649.989)	898.128(546.992,1351.048)	1314.392(839.621,1928.193)	2089.300(1110.919,3344.545)	2953.118(1725.516,4680.518)	5042.418(2823.038,7997.452)	207
142	Deaths	All ages	Republic of the Niger	Cardiovascular diseases	Number	53.645(30.075,87.857)	294.041(152.487,442.044)	347.686(195.968,513.576)	193.988(94.039,329.050)	1007.236(513.066,1541.458)	1201.224(653.631,1823.141)	213
143	Deaths	All ages	Federal Republic of Nigeria	Cardiovascular diseases	Number	2599.169(1528.657,4133.941)	5408.307(3341.724,7867.240)	8007.476(5305.192,11469.347)	9011.960(4809.997,14448.178)	12311.981(6701.680,19040.129)	21323.942(11781.894,30951.378)	214
144	Deaths	All ages	Republic of Liberia	Cardiovascular diseases	Number	119.039(71.366,181.732)	198.669(123.061,303.290)	317.709(204.055,476.772)	397.814(212.978,632.801)	485.747(261.086,761.035)	883.561(497.680,1373.496)	210
145	Deaths	All ages	Islamic Republic of Mauritania	Cardiovascular diseases	Number	107.424(59.904,172.445)	295.911(165.845,457.783)	403.335(231.727,616.576)	329.767(160.570,543.921)	564.027(296.372,892.788)	893.794(495.871,1409.024)	212
146	Deaths	All ages	Greenland	Cardiovascular diseases	Number	7.769(3.030,13.121)	5.987(2.636,10.086)	13.756(5.722,22.863)	8.607(3.505,14.573)	4.800(2.223,7.763)	13.407(5.751,22.068)	349
147	Deaths	All ages	Republic of Sierra Leone	Cardiovascular diseases	Number	92.561(56.006,147.500)	232.703(134.882,358.663)	325.265(199.820,479.156)	307.319(160.960,494.278)	623.696(345.627,1014.054)	931.015(515.753,1438.938)	217
148	Deaths	All ages	Republic of Madagascar	Cardiovascular diseases	Number	253.223(151.575,411.360)	766.247(491.766,1124.316)	1019.470(718.844,1457.090)	892.216(444.021,1413.650)	2526.472(1542.661,3715.921)	3418.688(2114.794,4905.804)	181
149	Deaths	All ages	Togolese Republic	Cardiovascular diseases	Number	50.911(30.538,83.449)	183.355(114.319,269.276)	234.266(149.020,345.543)	364.777(201.763,574.268)	763.922(410.910,1179.312)	1128.699(652.376,1698.365)	218
150	Deaths	All ages	Republic of Guinea	Cardiovascular diseases	Number	104.640(67.044,156.152)	465.109(267.549,704.577)	569.749(351.420,841.628)	456.104(265.283,699.805)	915.088(540.633,1388.516)	1371.192(836.314,2008.645)	208
151	Deaths	All ages	Republic of Senegal	Cardiovascular diseases	Number	216.887(130.358,346.239)	450.155(271.420,672.957)	667.042(423.655,974.994)	800.484(459.682,1241.004)	1301.160(753.036,1939.678)	2101.644(1274.606,3170.698)	216
152	Deaths	All ages	Guam	Cardiovascular diseases	Number	21.655(12.334,31.683)	15.817(10.082,22.928)	37.472(22.495,54.516)	46.687(23.745,71.022)	27.884(13.368,43.563)	74.571(37.173,114.634)	351
153	Deaths	All ages	Cook Islands	Cardiovascular diseases	Number	6.877(4.653,9.296)	5.243(3.643,7.032)	12.120(8.622,16.179)	10.203(6.765,13.918)	6.369(4.173,9.039)	16.572(11.231,22.796)	320
154	Deaths	All ages	Bermuda	Cardiovascular diseases	Number	13.673(5.985,22.800)	9.931(4.629,16.637)	23.604(10.659,39.186)	18.153(9.265,29.021)	12.865(6.541,20.798)	31.018(16.029,50.002)	305
155	Deaths	All ages	Puerto Rico	Cardiovascular diseases	Number	575.361(304.532,919.039)	504.205(269.510,798.607)	1079.567(579.280,1697.430)	790.244(464.983,1193.604)	684.598(395.741,1033.867)	1474.842(862.877,2188.386)	385
156	Deaths	All ages	Republic of Palau	Cardiovascular diseases	Number	3.898(1.372,6.732)	2.073(0.810,3.500)	5.970(2.166,10.292)	9.708(3.780,16.474)	4.679(1.895,8.007)	14.387(5.769,24.362)	380
157	Deaths	All ages	United States Virgin Islands	Cardiovascular diseases	Number	18.301(9.618,28.788)	20.273(11.561,30.867)	38.574(21.229,59.389)	29.923(15.870,46.866)	21.542(11.874,33.228)	51.466(28.182,78.983)	422
158	Deaths	All ages	Republic of San Marino	Cardiovascular diseases	Number	2.785(1.232,4.590)	3.016(1.490,4.943)	5.801(2.940,9.333)	3.216(1.521,5.748)	4.392(1.967,7.530)	7.608(3.650,13.190)	396
159	Deaths	All ages	Republic of South Sudan	Cardiovascular diseases	Number	90.985(35.587,160.015)	158.789(81.095,246.493)	249.775(135.096,392.157)	172.194(84.800,280.402)	239.487(122.318,356.040)	411.681(242.926,621.822)	435
160	Deaths	All ages	Tokelau	Cardiovascular diseases	Number	0.395(0.181,0.668)	0.388(0.208,0.633)	0.784(0.407,1.314)	0.516(0.247,0.843)	0.421(0.200,0.694)	0.937(0.440,1.529)	413
161	Deaths	All ages	Republic of Zambia	Cardiovascular diseases	Number	183.882(125.253,258.702)	365.669(239.448,521.008)	549.551(380.941,746.591)	874.101(457.319,1393.120)	1362.791(768.293,2042.888)	2236.892(1303.550,3367.055)	191
162	Deaths	All ages	Republic of Sudan	Cardiovascular diseases	Number	2236.265(1288.993,3340.339)	3719.639(1986.243,5908.458)	5955.904(3495.118,9133.169)	7205.171(3536.793,11477.737)	6838.563(3508.248,10927.473)	14043.734(7265.453,22196.521)	522
163	Deaths	All ages	Saint Kitts and Nevis	Cardiovascular diseases	Number	6.483(3.392,9.904)	9.167(4.714,14.981)	15.651(8.170,24.652)	12.586(7.154,19.386)	10.792(6.351,15.955)	23.377(13.562,34.805)	393
164	Deaths	All ages	Principality of Monaco	Cardiovascular diseases	Number	8.372(3.401,14.493)	7.973(3.242,14.256)	16.345(6.562,28.629)	8.041(3.894,13.610)	8.761(4.113,14.591)	16.802(8.172,28.520)	367
165	Deaths	All ages	United Republic of Tanzania	Cardiovascular diseases	Number	524.909(276.181,823.338)	1369.360(696.094,1944.168)	1894.269(1136.701,2674.849)	2148.756(1025.629,3390.608)	4496.796(2546.532,6992.986)	6645.552(4005.089,10075.731)	189
166	Deaths	All ages	Kingdom of Lesotho	Cardiovascular diseases	Number	32.490(20.217,51.199)	227.857(140.726,342.436)	260.347(166.156,377.994)	158.078(92.021,240.819)	485.985(265.351,735.039)	644.063(387.164,947.041)	194
167	Deaths	All ages	Republic of Niue	Cardiovascular diseases	Number	0.696(0.318,1.107)	0.619(0.334,0.953)	1.315(0.660,2.056)	0.919(0.431,1.477)	0.621(0.307,0.996)	1.540(0.741,2.463)	374
168	Deaths	All ages	Burkina Faso	Cardiovascular diseases	Number	175.244(113.072,268.420)	217.051(124.759,321.318)	392.295(268.216,555.101)	671.272(403.304,1003.052)	597.541(342.420,910.479)	1268.813(815.646,1871.832)	201
169	Deaths	All ages	Republic of Mali	Cardiovascular diseases	Number	79.138(51.481,113.990)	518.950(266.719,781.307)	598.088(339.318,877.142)	306.815(185.143,467.020)	1104.965(572.686,1698.823)	1411.779(831.548,2111.324)	211
170	Deaths	All ages	Republic of C么te d'Ivoire	Cardiovascular diseases	Number	362.344(204.415,573.105)	404.980(248.315,618.346)	767.324(471.207,1143.168)	1706.212(902.759,2682.169)	1646.497(917.945,2538.097)	3352.709(1896.213,5183.470)	205
171	Deaths	All ages	Democratic Republic of Sao Tome and Principe	Cardiovascular diseases	Number	1.867(1.119,2.946)	8.740(5.124,13.468)	10.607(6.330,16.173)	9.069(4.358,14.717)	19.505(9.803,30.524)	28.574(14.137,44.857)	215
172	Deaths	All ages	American Samoa	Cardiovascular diseases	Number	8.964(3.902,13.889)	3.826(1.750,6.023)	12.789(5.546,19.712)	18.932(8.972,29.339)	10.612(4.662,17.102)	29.545(13.634,46.587)	298
173	Deaths	All ages	Republic of Guinea-Bissau	Cardiovascular diseases	Number	30.024(16.979,45.189)	74.606(40.131,114.350)	104.630(57.024,155.260)	104.270(59.780,160.591)	173.734(94.744,269.179)	278.004(159.473,416.343)	209
174	Deaths	All ages	Northern Mariana Islands	Cardiovascular diseases	Number	5.778(2.029,10.014)	2.284(0.794,4.072)	8.062(2.821,14.025)	16.259(6.532,25.708)	7.498(3.217,12.217)	23.756(9.849,37.965)	376
175	Deaths	All ages	Republic of Nauru	Cardiovascular diseases	Number	4.442(1.987,6.967)	2.112(0.884,3.346)	6.555(2.874,10.075)	5.938(2.590,9.406)	3.864(1.602,6.156)	9.801(4.198,15.519)	369
176	Deaths	All ages	Tuvalu	Cardiovascular diseases	Number	2.696(1.204,4.410)	2.478(1.259,3.854)	5.174(2.508,8.271)	5.243(2.319,8.913)	3.564(1.660,5.745)	8.807(4.150,13.928)	416
177	Deaths	All ages	Islamic Republic of Afghanistan	Cardiovascular diseases	Number	2516.949(1386.268,3920.333)	2404.876(1200.730,3727.861)	4921.825(2610.628,7585.749)	3748.979(1894.962,5793.978)	3538.029(1887.156,5494.658)	7287.008(4030.390,11249.331)	160
178	Deaths	All ages	Islamic Republic of Iran	Cardiovascular diseases	Number	4050.551(2299.887,5822.540)	5049.901(2980.037,7345.261)	9100.452(5517.895,13043.102)	15077.658(8703.834,22272.659)	15735.944(9124.592,23078.079)	30813.602(18213.823,44975.665)	142
179	Deaths	All ages	Kingdom of Saudi Arabia	Cardiovascular diseases	Number	2095.747(1140.642,3368.645)	1712.952(864.987,2759.774)	3808.699(2061.491,6036.700)	10788.561(5674.430,16237.505)	5566.118(2906.296,8639.403)	16354.679(8852.228,24853.216)	152
180	Deaths	All ages	Bolivarian Republic of Venezuela	Cardiovascular diseases	Number	1921.944(1137.540,2890.296)	1833.546(1147.295,2733.861)	3755.490(2289.993,5642.338)	6556.183(3273.998,10716.698)	5453.987(2915.057,8576.789)	12010.170(6351.145,18993.371)	133
181	Deaths	All ages	State of Kuwait	Cardiovascular diseases	Number	194.703(108.544,284.902)	124.714(81.732,175.087)	319.417(195.017,458.912)	889.287(434.549,1420.880)	266.188(164.091,373.923)	1155.476(616.981,1778.584)	145
182	Deaths	All ages	Republic of Tunisia	Cardiovascular diseases	Number	781.522(467.569,1177.204)	871.611(532.854,1308.091)	1653.133(1032.775,2444.724)	3194.637(1679.224,5052.204)	2943.360(1554.223,4827.121)	6137.997(3334.373,9622.445)	154
183	Deaths	All ages	Republic of Paraguay	Cardiovascular diseases	Number	245.681(126.508,393.691)	263.799(142.384,428.296)	509.480(271.426,820.352)	897.992(478.136,1468.597)	681.539(366.554,1143.142)	1579.531(885.450,2578.217)	136
184	Deaths	All ages	Federative Republic of Brazil	Cardiovascular diseases	Number	12751.602(6745.250,19833.447)	12732.962(7117.473,19382.420)	25484.564(14003.695,39112.193)	27473.178(14450.943,42934.270)	25911.100(14716.943,39143.228)	53384.277(30139.726,82272.206)	135
185	Deaths	All ages	Republic of Iraq	Cardiovascular diseases	Number	2976.246(1380.546,4971.561)	2748.135(1367.996,4370.308)	5724.381(2769.718,9423.184)	9202.880(3987.292,15196.348)	6860.787(3361.780,11220.814)	16063.667(7377.287,26244.759)	143
186	Deaths	All ages	Kingdom of Morocco	Cardiovascular diseases	Number	2497.693(1389.055,3769.702)	4587.863(2524.149,7203.597)	7085.556(4032.349,10838.972)	9057.333(5012.860,13924.198)	12446.636(6670.855,19274.924)	21503.969(12262.545,32578.997)	148
187	Deaths	All ages	State of Libya	Cardiovascular diseases	Number	311.916(161.589,496.432)	367.325(189.255,568.957)	679.241(355.548,1041.541)	1743.681(968.424,2800.455)	1634.176(835.733,2605.668)	3377.857(1845.877,5279.448)	147
188	Deaths	All ages	Lebanese Republic	Cardiovascular diseases	Number	565.644(265.789,922.853)	490.816(253.002,776.939)	1056.460(517.652,1689.013)	964.602(468.709,1506.931)	849.792(441.496,1351.153)	1814.393(937.885,2854.902)	146
189	Deaths	All ages	Republic of Turkey	Cardiovascular diseases	Number	7426.982(4013.634,11452.671)	8418.789(4682.460,12748.062)	15845.771(8984.290,24064.763)	18333.887(9686.814,28854.938)	19872.067(11198.748,29746.821)	38205.954(21113.317,58421.620)	155
190	Deaths	All ages	United Arab Emirates	Cardiovascular diseases	Number	155.360(74.391,248.862)	73.139(37.614,117.541)	228.499(109.952,373.972)	1003.753(512.727,1551.264)	415.727(218.055,648.663)	1419.481(731.830,2210.864)	156
191	Deaths	All ages	Central African Republic	Cardiovascular diseases	Number	66.865(28.982,111.207)	176.369(84.481,281.475)	243.234(122.181,365.488)	256.274(130.221,429.953)	474.014(251.089,753.196)	730.288(408.087,1136.966)	169
192	Deaths	All ages	Democratic Republic of the Congo	Cardiovascular diseases	Number	1037.969(526.734,1698.384)	1796.242(918.207,2708.610)	2834.211(1661.245,4205.913)	4474.024(2155.247,7090.920)	7650.845(4371.646,11887.969)	12124.869(7051.203,18147.101)	171
193	Deaths	All ages	Gabonese Republic	Cardiovascular diseases	Number	68.755(41.783,99.225)	179.289(110.973,262.513)	248.044(162.632,350.368)	211.579(119.567,313.570)	311.870(175.050,500.219)	523.448(320.839,815.329)	173
194	Deaths	All ages	Republic of Burundi	Cardiovascular diseases	Number	36.492(8.429,70.689)	247.160(83.048,400.952)	283.652(100.129,452.115)	148.636(71.547,253.378)	417.892(245.902,618.269)	566.528(370.381,817.124)	175
195	Deaths	All ages	Republic of Angola	Cardiovascular diseases	Number	283.671(181.528,422.433)	559.820(322.637,851.863)	843.491(529.778,1224.658)	1175.237(706.760,1751.428)	2195.174(1364.806,3356.588)	3370.411(2089.521,4921.130)	168
196	Deaths	All ages	Islamic Republic of Pakistan	Cardiovascular diseases	Number	2657.942(1502.883,4167.328)	3849.284(1910.840,6038.808)	6507.227(3643.207,9958.613)	15175.159(7346.621,25932.650)	17267.089(9346.120,27212.809)	32442.248(17622.016,50731.254)	165
197	Deaths	All ages	Republic of Equatorial Guinea	Cardiovascular diseases	Number	24.142(14.509,36.344)	49.061(28.131,74.535)	73.203(45.417,107.836)	87.895(48.730,137.998)	119.390(60.270,208.848)	207.285(113.729,336.487)	172
198	Deaths	All ages	Union of the Comoros	Cardiovascular diseases	Number	9.599(5.120,15.232)	27.202(15.290,40.198)	36.801(21.156,54.337)	40.700(21.805,64.283)	79.230(47.976,121.967)	119.930(73.339,178.822)	176
199	Deaths	All ages	Republic of Djibouti	Cardiovascular diseases	Number	4.225(2.186,7.390)	10.937(6.561,17.126)	15.163(10.237,22.728)	36.056(19.464,59.728)	47.015(27.812,72.923)	83.071(52.514,123.634)	177
200	Deaths	All ages	State of Eritrea	Cardiovascular diseases	Number	22.197(11.330,42.257)	127.544(65.189,188.233)	149.741(81.304,219.643)	109.344(53.805,184.998)	327.304(198.460,483.206)	436.649(271.794,641.130)	178
201	Deaths	All ages	Federal Democratic Republic of Nepal	Cardiovascular diseases	Number	258.385(127.390,426.933)	355.704(179.167,588.333)	614.089(351.841,966.036)	1504.086(734.445,2372.729)	1178.677(677.896,1888.773)	2682.763(1510.327,4182.911)	164
202	Deaths	All ages	Republic of India	Cardiovascular diseases	Number	13013.974(6277.915,19688.017)	16049.065(8247.290,23339.599)	29063.040(17212.213,42605.284)	75992.438(32032.733,120828.647)	85918.144(50130.137,129965.024)	161910.581(87259.371,241010.540)	163
203	Deaths	All ages	Republic of the Congo	Cardiovascular diseases	Number	120.465(64.572,176.934)	256.862(146.561,394.309)	377.327(233.535,554.337)	367.018(212.663,564.855)	862.619(521.127,1319.802)	1229.637(773.673,1844.914)	170
204	Deaths	All ages	Republic of Kenya	Cardiovascular diseases	Number	186.053(109.136,273.508)	636.271(431.937,906.842)	822.325(574.559,1109.625)	1395.939(823.944,2107.906)	2696.067(1677.823,4038.404)	4092.007(2652.709,5867.755)	180
205	Deaths	All ages	Republic of Malawi	Cardiovascular diseases	Number	168.553(82.956,253.663)	233.722(116.163,353.939)	402.275(241.994,591.646)	741.812(382.709,1139.554)	677.224(394.673,1076.895)	1419.036(890.959,2142.712)	182
EAPC
	rank	location_name	EAPCs	EAPC	location_id
1	1	United Arab Emirates	6.460(6.229,6.692)	6.46039	156
2	1	People's Republic of Bangladesh	6.403(6.084,6.724)	6.40343	161
3	1	Democratic Republic of Timor-Leste	6.124(5.782,6.468)	6.12425	19
4	1	Republic of India	6.016(5.898,6.134)	6.0162	163
5	1	Republic of Honduras	5.779(5.581,5.977)	5.77906	129
6	1	Republic of Kenya	5.755(5.587,5.923)	5.75498	180
7	1	State of Libya	5.715(5.554,5.875)	5.7147	147
8	1	Republic of Indonesia	5.647(5.471,5.824)	5.64704	11
9	1	Democratic People's Republic of Korea	5.622(5.456,5.789)	5.62238	7
10	1	Republic of Djibouti	5.468(5.391,5.545)	5.46818	177
11	1	Socialist Republic of Viet Nam	5.459(5.086,5.834)	5.45927	20
12	1	Republic of Zimbabwe	5.430(4.802,6.062)	5.4304	198
13	1	Islamic Republic of Pakistan	5.417(5.290,5.544)	5.41661	165
14	1	Federal Democratic Republic of Nepal	5.416(5.070,5.763)	5.41594	164
15	1	Dominican Republic	5.278(5.074,5.482)	5.27788	111
16	1	Togolese Republic	5.180(5.055,5.306)	5.18035	218
17	1	Republic of the Philippines	5.099(4.959,5.239)	5.09889	16
18	1	Republic of the Gambia	4.973(4.659,5.288)	4.97338	206
19	1	People's Republic of China	4.785(4.519,5.052)	4.78507	6
20	1	State of Qatar	4.765(4.531,5.000)	4.76493	151
21	1	Republic of C么te d'Ivoire	4.730(4.430,5.031)	4.73017	205
22	1	Republic of Cameroon	4.730(4.385,5.076)	4.72982	202
23	1	Democratic Republic of the Congo	4.672(4.591,4.753)	4.67217	171
24	1	Kingdom of Saudi Arabia	4.634(4.520,4.748)	4.63371	152
25	1	Republic of Yemen	4.562(4.351,4.774)	4.56194	157
26	1	Republic of Mozambique	4.524(4.298,4.749)	4.52355	184
27	1	Kingdom of Thailand	4.468(4.136,4.801)	4.4679	18
28	1	United Mexican States	4.416(4.147,4.684)	4.4155	130
29	1	Republic of Zambia	4.406(4.147,4.665)	4.4057	191
30	1	Republic of Ecuador	4.379(3.984,4.775)	4.37877	122
31	1	Republic of Angola	4.362(4.158,4.566)	4.3622	168
32	1	Independent State of Papua New Guinea	4.340(4.271,4.409)	4.34026	26
33	1	Republic of Vanuatu	4.339(4.262,4.417)	4.33944	30
34	1	State of Kuwait	4.336(4.009,4.665)	4.33627	145
35	1	Malaysia	4.258(4.123,4.393)	4.25789	13
36	1	Islamic Republic of Iran	4.191(4.110,4.272)	4.19096	142
37	1	Republic of Tunisia	4.160(4.058,4.261)	4.15953	154
38	1	Burkina Faso	4.139(4.034,4.245)	4.13947	201
39	1	Brunei Darussalam	4.111(3.913,4.308)	4.11056	66
40	1	Republic of Ghana	4.100(3.851,4.349)	4.09958	207
41	1	United Republic of Tanzania	4.097(4.030,4.165)	4.09731	189
42	1	Sultanate of Oman	4.068(3.839,4.298)	4.06831	150
43	1	Republic of the Niger	4.065(3.885,4.247)	4.0654	213
44	1	Northern Mariana Islands	4.043(3.830,4.256)	4.04288	376
45	1	Republic of Nicaragua	4.029(3.782,4.277)	4.02912	131
46	1	Solomon Islands	4.020(3.879,4.161)	4.02012	28
47	1	Republic of Haiti	4.013(3.900,4.126)	4.01266	114
48	1	Republic of Botswana	4.006(3.680,4.332)	4.00587	193
49	1	Republic of Benin	3.985(3.835,4.135)	3.98506	200
50	1	People's Democratic Republic of Algeria	3.971(3.859,4.082)	3.97058	139
51	1	Republic of Paraguay	3.956(3.836,4.078)	3.95647	136
52	1	Kingdom of Cambodia	3.944(3.741,4.147)	3.94364	10
53	1	Belize	3.936(3.670,4.201)	3.93554	108
54	1	Republic of Madagascar	3.888(3.643,4.133)	3.88776	181
55	1	State of Eritrea	3.840(3.619,4.062)	3.84028	178
56	1	Republic of Senegal	3.788(3.694,3.882)	3.78771	216
57	1	Hashemite Kingdom of Jordan	3.788(3.578,3.998)	3.78761	144
58	1	Taiwan (Province of China)	3.778(3.314,4.245)	3.7784	8
59	1	Kingdom of Morocco	3.773(3.659,3.886)	3.7727	148
60	1	Kingdom of Eswatini	3.758(3.114,4.406)	3.7578	197
61	1	Republic of South Africa	3.756(3.287,4.228)	3.75642	196
62	1	Republic of Malawi	3.755(3.558,3.953)	3.75506	182
63	1	Kingdom of Lesotho	3.713(3.076,4.354)	3.71283	194
64	1	Republic of Panama	3.703(3.470,3.937)	3.7031	132
65	1	Republic of Cabo Verde	3.700(3.399,4.002)	3.70009	203
66	1	Commonwealth of the Bahamas	3.689(3.532,3.846)	3.68869	106
67	1	Union of the Comoros	3.648(3.419,3.878)	3.64802	176
68	1	Central African Republic	3.605(3.484,3.726)	3.60471	169
69	1	Republic of Namibia	3.591(3.202,3.981)	3.59078	195
70	1	Syrian Arab Republic	3.580(3.370,3.790)	3.57998	153
71	1	Arab Republic of Egypt	3.564(3.445,3.683)	3.56394	141
72	1	Republic of Sierra Leone	3.558(3.464,3.652)	3.55803	217
73	1	Republic of the Congo	3.551(3.374,3.728)	3.55117	170
74	1	Bolivarian Republic of Venezuela	3.518(3.260,3.776)	3.51805	133
75	1	Kingdom of Bhutan	3.507(3.478,3.536)	3.50697	162
76	1	Republic of Guatemala	3.486(2.899,4.076)	3.48595	128
77	1	Plurinational State of Bolivia	3.377(3.288,3.465)	3.37661	121
78	1	Republic of Kiribati	3.336(3.273,3.400)	3.33648	23
79	1	Republic of Chad	3.332(3.182,3.483)	3.33236	204
80	1	Republic of the Marshall Islands	3.281(3.171,3.392)	3.28145	24
81	1	Republic of Equatorial Guinea	3.273(2.806,3.744)	3.27346	172
82	1	Republic of Liberia	3.272(3.129,3.415)	3.27157	210
83	1	Lao People's Democratic Republic	3.241(3.157,3.324)	3.2406	12
84	1	Republic of Guinea-Bissau	3.236(3.173,3.300)	3.23602	209
85	1	Republic of Suriname	3.232(2.961,3.503)	3.23191	118
86	1	Federal Republic of Somalia	3.230(3.099,3.361)	3.23	187
87	1	Saint Vincent and the Grenadines	3.179(2.707,3.653)	3.17872	117
88	1	Democratic Socialist Republic of Sri Lanka	3.164(2.987,3.340)	3.16354	17
89	1	Republic of Uganda	3.157(2.897,3.418)	3.15717	190
90	1	Kingdom of Bahrain	3.150(2.980,3.321)	3.15003	140
91	1	Republic of Albania	3.145(2.922,3.368)	3.14513	43
92	1	Republic of Uzbekistan	3.077(2.815,3.340)	3.07743	41
93	1	Democratic Republic of Sao Tome and Principe	3.056(2.939,3.173)	3.05592	215
94	1	Republic of Iraq	3.047(2.893,3.200)	3.0466	143
95	1	Republic of Singapore	3.027(2.909,3.146)	3.02745	69
96	1	Republic of Cuba	3.024(2.824,3.225)	3.0243	109
97	1	Republic of Mali	2.987(2.790,3.184)	2.98667	211
98	1	Republic of Turkey	2.965(2.635,3.296)	2.9652	155
99	1	Saint Lucia	2.922(2.366,3.480)	2.92178	116
100	1	Jamaica	2.917(2.366,3.471)	2.91675	115
101	1	Federal Republic of Nigeria	2.903(2.679,3.128)	2.90333	214
102	1	Republic of Fiji	2.785(2.683,2.888)	2.78531	22
103	1	Republic of Guinea	2.781(2.562,3.000)	2.78052	208
104	1	Montenegro	2.725(2.532,2.919)	2.72496	50
105	1	Republic of Costa Rica	2.723(2.536,2.911)	2.72299	126
106	1	Republic of El Salvador	2.706(2.480,2.934)	2.70635	127
107	1	Republic of Palau	2.686(2.483,2.888)	2.68558	380
108	1	Principality of Andorra	2.684(2.433,2.936)	2.68395	74
109	1	Palestine	2.681(2.548,2.815)	2.68134	149
110	1	American Samoa	2.606(2.503,2.709)	2.60568	298
111	1	Republic of Sudan	2.577(2.447,2.707)	2.57716	522
112	1	Republic of Peru	2.562(2.103,3.024)	2.56242	123
113	1	Antigua and Barbuda	2.547(2.121,2.976)	2.54734	105
114	1	Guam	2.510(2.262,2.759)	2.51022	351
115	1	Global	2.485(2.423,2.546)	2.4847	1
116	1	Federative Republic of Brazil	2.480(2.418,2.543)	2.48038	135
117	1	Republic of Korea	2.445(2.287,2.604)	2.44543	68
118	1	Islamic Republic of Mauritania	2.441(2.293,2.589)	2.44088	212
119	1	Republic of Maldives	2.412(2.057,2.768)	2.41164	14
120	1	Independent State of Samoa	2.364(2.292,2.435)	2.36363	27
121	1	Republic of Chile	2.292(2.185,2.400)	2.29238	98
122	1	Gabonese Republic	2.239(2.099,2.380)	2.23925	173
123	1	Republic of Colombia	2.211(2.030,2.392)	2.21076	125
124	1	Republic of Seychelles	2.093(1.965,2.220)	2.09279	186
125	1	Grenada	2.044(1.715,2.373)	2.04359	112
126	1	Republic of Guyana	2.031(1.715,2.347)	2.03069	113
127	1	Kingdom of Tonga	2.009(1.873,2.146)	2.00932	29
128	1	Federated States of Micronesia	1.912(1.800,2.023)	1.91166	25
129	1	Turkmenistan	1.895(1.544,2.247)	1.89505	40
130	1	Republic of Azerbaijan	1.883(1.678,2.089)	1.88333	34
131	1	Republic of Bulgaria	1.840(1.501,2.181)	1.83997	45
132	1	Republic of the Union of Myanmar	1.825(1.703,1.947)	1.82486	15
133	1	Tuvalu	1.813(1.724,1.903)	1.81328	416
134	1	Republic of Italy	1.787(1.719,1.856)	1.78721	86
135	1	Barbados	1.773(1.526,2.021)	1.7729	107
136	1	Lebanese Republic	1.763(1.377,2.151)	1.76323	146
137	1	Republic of Burundi	1.747(1.292,2.205)	1.74745	175
138	1	Republic of Mauritius	1.725(1.290,2.161)	1.72491	183
139	1	North Macedonia	1.695(1.482,1.908)	1.6948	49
140	1	Saint Kitts and Nevis	1.656(1.191,2.124)	1.65627	393
141	1	Republic of San Marino	1.635(1.230,2.042)	1.63548	396
142	1	Republic of Cyprus	1.621(1.478,1.764)	1.62073	77
143	1	Hellenic Republic	1.538(1.336,1.742)	1.53846	82
144	1	Republic of Estonia	1.524(1.239,1.809)	1.52368	58
145	1	Japan	1.492(1.154,1.830)	1.49165	67
146	1	Kyrgyz Republic	1.491(1.196,1.787)	1.49123	37
147	1	Republic of South Sudan	1.423(0.948,1.899)	1.42255	435
148	1	Republic of Malta	1.403(1.210,1.596)	1.40273	88
149	1	Republic of Moldova	1.393(1.093,1.694)	1.39283	61
150	1	Republic of Tajikistan	1.279(1.082,1.477)	1.2794	39
151	1	Republic of Serbia	1.275(1.063,1.487)	1.27485	53
152	1	Republic of Belarus	1.243(0.804,1.684)	1.24301	57
153	1	Bosnia and Herzegovina	1.200(1.040,1.360)	1.1999	44
154	1	United States of America	1.173(1.011,1.335)	1.17322	102
155	1	Mongolia	1.153(1.010,1.296)	1.15296	38
156	1	United States Virgin Islands	1.096(0.886,1.307)	1.09632	422
157	1	Kingdom of Spain	1.094(0.959,1.230)	1.0941	92
158	1	Cook Islands	1.079(0.937,1.221)	1.07854	320
159	1	Republic of Nauru	1.078(0.685,1.474)	1.07843	369
160	1	Argentine Republic	1.039(0.908,1.171)	1.03929	97
161	1	Republic of Trinidad and Tobago	1.038(0.751,1.325)	1.03773	119
162	1	Bermuda	1.010(0.546,1.476)	1.00986	305
163	1	Commonwealth of Dominica	1.006(0.742,1.272)	1.00638	110
164	1	Republic of Finland	0.972(0.756,1.190)	0.972441	79
165	1	Republic of Slovenia	0.962(0.774,1.151)	0.962223	55
166	1	Islamic Republic of Afghanistan	0.931(0.760,1.102)	0.93086	160
167	1	French Republic	0.869(0.769,0.969)	0.869311	80
168	1	Ukraine	0.851(0.434,1.271)	0.851367	63
169	1	Republic of Armenia	0.820(0.618,1.023)	0.820239	33
170	1	Puerto Rico	0.802(0.657,0.946)	0.801606	385
171	1	Republic of Rwanda	0.779(0.151,1.411)	0.779045	185
172	1	Romania	0.707(0.537,0.878)	0.707322	52
173	1	Republic of Lithuania	0.663(0.413,0.913)	0.662948	60
174	1	Russian Federation	0.536(-0.049,1.125)	0.53635	62
175	1	Republic of Austria	0.513(0.329,0.699)	0.513399	75
176	1	Federal Democratic Republic of Ethiopia	0.478(0.174,0.783)	0.478013	179
177	1	Tokelau	0.438(0.376,0.501)	0.438349	413
178	1	Australia	0.435(0.325,0.545)	0.434931	71
179	1	Hungary	0.378(0.202,0.554)	0.377847	48
180	1	Canada	0.334(0.157,0.511)	0.333691	101
181	1	Republic of Croatia	0.266(0.117,0.415)	0.266014	46
182	1	Portuguese Republic	0.254(0.104,0.404)	0.25411	91
183	1	Slovak Republic	0.252(0.181,0.324)	0.252387	54
184	1	Republic of Iceland	0.235(0.136,0.334)	0.235049	83
185	1	Swiss Confederation	0.232(0.185,0.279)	0.23229	94
186	1	Eastern Republic of Uruguay	0.208(0.081,0.335)	0.208123	99
187	1	Republic of Niue	0.177(0.046,0.309)	0.177228	374
188	1	Grand Duchy of Luxembourg	0.103(-0.084,0.291)	0.103295	87
189	1	Georgia	0.065(-0.414,0.546)	0.0647973	35
190	1	Republic of Poland	0.033(-0.204,0.270)	0.0325675	51
191	1	Principality of Monaco	0.028(-0.080,0.136)	0.0277436	367
192	1	Greenland	-0.031(-0.127,0.064)	-0.0313669	349
193	1	New Zealand	-0.057(-0.207,0.093)	-0.0567525	72
194	1	Federal Republic of Germany	-0.147(-0.264,-0.029)	-0.146711	81
195	1	Republic of Latvia	-0.272(-0.553,0.010)	-0.272259	59
196	1	Kingdom of Sweden	-0.342(-0.444,-0.240)	-0.341983	93
197	1	Republic of Kazakhstan	-0.433(-1.113,0.251)	-0.433466	36
198	1	Kingdom of Belgium	-0.502(-0.639,-0.364)	-0.501669	76
199	1	Czech Republic	-0.539(-0.723,-0.355)	-0.538939	47
200	1	Kingdom of the Netherlands	-0.881(-1.102,-0.660)	-0.881146	89
201	1	Ireland	-0.972(-1.146,-0.798)	-0.97214	84
202	1	State of Israel	-0.987(-1.272,-0.701)	-0.986865	85
203	1	United Kingdom of Great Britain and Northern Ireland	-1.842(-2.030,-1.654)	-1.84249	95
204	1	Kingdom of Norway	-2.501(-2.643,-2.358)	-2.50077	90
205	1	Kingdom of Denmark	-2.527(-2.693,-2.359)	-2.5266	78
PC
	age_name	location_name	cause_name	metric_name	1990-2021	location_id
1	All ages	Malaysia	Cardiovascular diseases	Number	272.037(211.846,327.193)	13
2	All ages	Republic of the Philippines	Cardiovascular diseases	Number	354.449(268.482,457.738)	16
3	All ages	Democratic Republic of Timor-Leste	Cardiovascular diseases	Number	436.627(216.894,884.578)	19
4	All ages	People's Republic of China	Cardiovascular diseases	Number	302.511(134.452,470.610)	6
5	All ages	Republic of Azerbaijan	Cardiovascular diseases	Number	87.861(58.308,117.471)	34
6	All ages	Lao People's Democratic Republic	Cardiovascular diseases	Number	166.196(69.987,338.927)	12
7	All ages	Republic of Vanuatu	Cardiovascular diseases	Number	283.790(174.413,421.026)	30
8	All ages	Republic of Indonesia	Cardiovascular diseases	Number	422.311(264.104,642.138)	11
9	All ages	Kyrgyz Republic	Cardiovascular diseases	Number	80.074(50.579,126.485)	37
10	All ages	Republic of Uzbekistan	Cardiovascular diseases	Number	169.623(128.028,220.574)	41
11	All ages	Georgia	Cardiovascular diseases	Number	-7.135(-28.922,60.616)	35
12	All ages	Republic of Armenia	Cardiovascular diseases	Number	43.217(25.552,65.868)	33
13	All ages	Solomon Islands	Cardiovascular diseases	Number	244.402(139.500,423.749)	28
14	All ages	Democratic Socialist Republic of Sri Lanka	Cardiovascular diseases	Number	166.100(63.249,288.464)	17
15	All ages	Socialist Republic of Viet Nam	Cardiovascular diseases	Number	329.324(147.397,583.321)	20
16	All ages	Republic of Tajikistan	Cardiovascular diseases	Number	66.987(31.746,110.613)	39
17	All ages	Mongolia	Cardiovascular diseases	Number	59.517(33.841,90.214)	38
18	All ages	Kingdom of Cambodia	Cardiovascular diseases	Number	224.031(118.359,391.316)	10
19	All ages	Hungary	Cardiovascular diseases	Number	5.284(-11.909,35.972)	48
20	All ages	Taiwan (Province of China)	Cardiovascular diseases	Number	154.993(96.579,215.605)	8
21	All ages	Republic of Korea	Cardiovascular diseases	Number	134.256(52.187,264.180)	68
22	All ages	Republic of Maldives	Cardiovascular diseases	Number	144.303(78.816,241.750)	14
23	All ages	Republic of the Union of Myanmar	Cardiovascular diseases	Number	93.943(30.628,197.785)	15
24	All ages	Kingdom of Thailand	Cardiovascular diseases	Number	363.905(226.308,559.097)	18
25	All ages	Independent State of Samoa	Cardiovascular diseases	Number	102.613(60.343,163.506)	27
26	All ages	Global	Cardiovascular diseases	Number	120.637(103.342,141.232)	1
27	All ages	Republic of the Marshall Islands	Cardiovascular diseases	Number	168.600(101.618,242.092)	24
28	All ages	Democratic People's Republic of Korea	Cardiovascular diseases	Number	406.206(227.281,644.025)	7
29	All ages	Republic of Finland	Cardiovascular diseases	Number	29.205(-4.087,100.684)	79
30	All ages	Republic of Albania	Cardiovascular diseases	Number	128.901(81.258,179.274)	43
31	All ages	Republic of Haiti	Cardiovascular diseases	Number	214.541(112.459,337.409)	114
32	All ages	Turkmenistan	Cardiovascular diseases	Number	125.868(79.116,182.186)	40
33	All ages	Argentine Republic	Cardiovascular diseases	Number	22.013(1.902,53.045)	97
34	All ages	Republic of Kazakhstan	Cardiovascular diseases	Number	25.348(9.617,42.123)	36
35	All ages	Kingdom of Tonga	Cardiovascular diseases	Number	81.071(34.194,140.859)	29
36	All ages	Republic of Peru	Cardiovascular diseases	Number	134.406(71.193,202.633)	123
37	All ages	Republic of Guyana	Cardiovascular diseases	Number	52.668(15.323,96.317)	113
38	All ages	Republic of Ecuador	Cardiovascular diseases	Number	207.602(132.784,295.824)	122
39	All ages	North Macedonia	Cardiovascular diseases	Number	69.090(40.861,106.017)	49
40	All ages	Independent State of Papua New Guinea	Cardiovascular diseases	Number	262.387(139.909,430.668)	26
41	All ages	Republic of Suriname	Cardiovascular diseases	Number	145.982(84.119,214.565)	118
42	All ages	Republic of Kiribati	Cardiovascular diseases	Number	165.819(98.992,261.111)	23
43	All ages	United Mexican States	Cardiovascular diseases	Number	282.448(223.738,338.869)	130
44	All ages	Dominican Republic	Cardiovascular diseases	Number	335.073(227.467,460.988)	111
45	All ages	Republic of Colombia	Cardiovascular diseases	Number	115.486(66.459,166.961)	125
46	All ages	Belize	Cardiovascular diseases	Number	240.629(183.887,322.125)	108
47	All ages	Plurinational State of Bolivia	Cardiovascular diseases	Number	166.288(105.755,259.918)	121
48	All ages	Republic of Honduras	Cardiovascular diseases	Number	432.456(326.416,570.778)	129
49	All ages	Republic of Fiji	Cardiovascular diseases	Number	132.292(77.162,214.313)	22
50	All ages	Czech Republic	Cardiovascular diseases	Number	-18.716(-31.303,18.331)	47
51	All ages	Republic of Paraguay	Cardiovascular diseases	Number	210.028(132.022,297.814)	136
52	All ages	Republic of Iraq	Cardiovascular diseases	Number	180.618(111.770,279.756)	143
53	All ages	Republic of Guatemala	Cardiovascular diseases	Number	182.310(138.354,223.735)	128
54	All ages	Republic of Panama	Cardiovascular diseases	Number	206.126(141.000,291.935)	132
55	All ages	Republic of Slovenia	Cardiovascular diseases	Number	33.125(-10.057,102.223)	55
56	All ages	Kingdom of Denmark	Cardiovascular diseases	Number	-48.201(-55.715,-36.143)	78
57	All ages	Republic of Estonia	Cardiovascular diseases	Number	42.299(-17.909,218.212)	58
58	All ages	Kingdom of Belgium	Cardiovascular diseases	Number	-15.567(-29.698,8.163)	76
59	All ages	Brunei Darussalam	Cardiovascular diseases	Number	236.821(155.579,319.831)	66
60	All ages	State of Kuwait	Cardiovascular diseases	Number	261.745(184.385,336.268)	145
61	All ages	Federative Republic of Brazil	Cardiovascular diseases	Number	109.477(87.401,134.014)	135
62	All ages	Romania	Cardiovascular diseases	Number	32.777(10.324,58.877)	52
63	All ages	Federated States of Micronesia	Cardiovascular diseases	Number	77.485(28.557,139.927)	25
64	All ages	Republic of Latvia	Cardiovascular diseases	Number	-2.778(-19.389,50.660)	59
65	All ages	Republic of Singapore	Cardiovascular diseases	Number	155.683(118.858,202.954)	69
66	All ages	Republic of India	Cardiovascular diseases	Number	457.101(315.625,618.648)	163
67	All ages	Kingdom of Spain	Cardiovascular diseases	Number	44.115(7.950,122.477)	92
68	All ages	Republic of Madagascar	Cardiovascular diseases	Number	235.340(126.503,382.607)	181
69	All ages	United Arab Emirates	Cardiovascular diseases	Number	521.220(390.336,681.321)	156
70	All ages	Republic of Djibouti	Cardiovascular diseases	Number	447.867(246.212,760.740)	177
71	All ages	Republic of the Congo	Cardiovascular diseases	Number	225.881(126.459,375.044)	170
72	All ages	Republic of Uganda	Cardiovascular diseases	Number	215.146(107.037,385.301)	190
73	All ages	Kingdom of Eswatini	Cardiovascular diseases	Number	188.507(98.448,309.705)	197
74	All ages	Montenegro	Cardiovascular diseases	Number	120.347(89.314,155.362)	50
75	All ages	Gabonese Republic	Cardiovascular diseases	Number	111.031(40.740,193.214)	173
76	All ages	Republic of Seychelles	Cardiovascular diseases	Number	84.220(51.399,119.951)	186
77	All ages	Grand Duchy of Luxembourg	Cardiovascular diseases	Number	2.283(-18.376,49.405)	87
78	All ages	Ireland	Cardiovascular diseases	Number	-25.464(-37.073,-10.417)	84
79	All ages	Antigua and Barbuda	Cardiovascular diseases	Number	115.472(85.299,150.292)	105
80	All ages	Central African Republic	Cardiovascular diseases	Number	200.241(107.257,329.051)	169
81	All ages	Republic of Bulgaria	Cardiovascular diseases	Number	73.632(30.841,175.395)	45
82	All ages	Republic of the Gambia	Cardiovascular diseases	Number	370.911(231.064,559.766)	206
83	All ages	Republic of Botswana	Cardiovascular diseases	Number	214.573(114.817,404.808)	193
84	All ages	Republic of Equatorial Guinea	Cardiovascular diseases	Number	183.163(70.849,375.814)	172
85	All ages	Canada	Cardiovascular diseases	Number	18.419(4.131,43.529)	101
86	All ages	United Republic of Tanzania	Cardiovascular diseases	Number	250.824(143.438,401.685)	189
87	All ages	Hellenic Republic	Cardiovascular diseases	Number	65.053(28.977,128.439)	82
88	All ages	Republic of South Africa	Cardiovascular diseases	Number	215.874(178.767,249.293)	196
89	All ages	Russian Federation	Cardiovascular diseases	Number	40.990(18.903,66.438)	62
90	All ages	Republic of Malawi	Cardiovascular diseases	Number	252.753(145.099,411.539)	182
91	All ages	Republic of Cameroon	Cardiovascular diseases	Number	309.820(184.274,480.890)	202
92	All ages	New Zealand	Cardiovascular diseases	Number	5.195(-9.203,16.763)	72
93	All ages	Republic of Burundi	Cardiovascular diseases	Number	99.727(29.733,345.892)	175
94	All ages	State of Eritrea	Cardiovascular diseases	Number	191.602(85.564,381.186)	178
95	All ages	Republic of Namibia	Cardiovascular diseases	Number	229.069(121.145,369.057)	195
96	All ages	Republic of Zambia	Cardiovascular diseases	Number	307.040(161.440,498.352)	191
97	All ages	Burkina Faso	Cardiovascular diseases	Number	223.434(124.282,354.510)	201
98	All ages	Slovak Republic	Cardiovascular diseases	Number	5.813(-8.432,32.810)	54
99	All ages	Republic of Austria	Cardiovascular diseases	Number	11.906(-17.807,66.255)	75
100	All ages	Australia	Cardiovascular diseases	Number	21.475(3.864,47.211)	71
101	All ages	Commonwealth of Dominica	Cardiovascular diseases	Number	35.031(11.209,63.895)	110
102	All ages	Bosnia and Herzegovina	Cardiovascular diseases	Number	59.238(26.204,102.279)	44
103	All ages	Republic of Croatia	Cardiovascular diseases	Number	2.302(-11.558,17.824)	46
104	All ages	Republic of Nicaragua	Cardiovascular diseases	Number	236.423(180.182,305.823)	131
105	All ages	Republic of Poland	Cardiovascular diseases	Number	6.910(-9.646,37.591)	51
106	All ages	Japan	Cardiovascular diseases	Number	52.145(24.069,81.505)	67
107	All ages	Republic of Cyprus	Cardiovascular diseases	Number	77.454(39.128,132.385)	77
108	All ages	Republic of Moldova	Cardiovascular diseases	Number	78.511(48.049,179.222)	61
109	All ages	Islamic Republic of Iran	Cardiovascular diseases	Number	238.594(174.289,303.760)	142
110	All ages	Commonwealth of the Bahamas	Cardiovascular diseases	Number	190.074(127.346,257.267)	106
111	All ages	United States of America	Cardiovascular diseases	Number	53.770(35.903,92.063)	102
112	All ages	Kingdom of Norway	Cardiovascular diseases	Number	-48.436(-55.633,-35.431)	90
113	All ages	Ukraine	Cardiovascular diseases	Number	52.799(16.774,99.199)	63
114	All ages	Republic of Serbia	Cardiovascular diseases	Number	62.970(36.333,96.860)	53
115	All ages	Principality of Andorra	Cardiovascular diseases	Number	130.200(48.542,256.600)	74
116	All ages	Kingdom of Sweden	Cardiovascular diseases	Number	-15.375(-35.522,37.684)	93
117	All ages	Swiss Confederation	Cardiovascular diseases	Number	4.548(-27.728,61.903)	94
118	All ages	French Republic	Cardiovascular diseases	Number	32.655(7.276,63.254)	80
119	All ages	State of Israel	Cardiovascular diseases	Number	-13.802(-27.558,4.378)	85
120	All ages	Federal Republic of Germany	Cardiovascular diseases	Number	-11.757(-32.603,21.728)	81
121	All ages	Grenada	Cardiovascular diseases	Number	74.526(43.947,110.358)	112
122	All ages	Saint Lucia	Cardiovascular diseases	Number	133.428(88.204,188.086)	116
123	All ages	Republic of Chile	Cardiovascular diseases	Number	83.927(52.662,142.745)	98
124	All ages	Republic of Lithuania	Cardiovascular diseases	Number	23.011(4.511,56.795)	60
125	All ages	Portuguese Republic	Cardiovascular diseases	Number	19.064(-9.285,81.056)	91
126	All ages	Republic of Belarus	Cardiovascular diseases	Number	73.253(41.689,110.226)	57
127	All ages	United Kingdom of Great Britain and Northern Ireland	Cardiovascular diseases	Number	-38.879(-44.780,-25.486)	95
128	All ages	Republic of Iceland	Cardiovascular diseases	Number	6.305(-10.110,36.789)	83
129	All ages	Kingdom of the Netherlands	Cardiovascular diseases	Number	-13.348(-27.554,13.220)	89
130	All ages	Republic of Italy	Cardiovascular diseases	Number	72.691(15.984,148.583)	86
131	All ages	Republic of Malta	Cardiovascular diseases	Number	52.129(23.581,100.154)	88
132	All ages	Eastern Republic of Uruguay	Cardiovascular diseases	Number	12.483(-9.049,57.321)	99
133	All ages	Republic of Costa Rica	Cardiovascular diseases	Number	161.791(122.392,208.851)	126
134	All ages	Republic of Yemen	Cardiovascular diseases	Number	312.812(186.841,505.855)	157
135	All ages	Republic of Angola	Cardiovascular diseases	Number	299.579(165.563,553.823)	168
136	All ages	Islamic Republic of Pakistan	Cardiovascular diseases	Number	398.557(257.900,590.767)	165
137	All ages	Republic of Kenya	Cardiovascular diseases	Number	397.614(269.375,556.066)	180
138	All ages	Union of the Comoros	Cardiovascular diseases	Number	225.884(118.507,398.292)	176
139	All ages	Republic of Mauritius	Cardiovascular diseases	Number	84.180(54.025,119.858)	183
140	All ages	Federal Democratic Republic of Ethiopia	Cardiovascular diseases	Number	42.173(-3.028,131.134)	179
141	All ages	Republic of Chad	Cardiovascular diseases	Number	184.062(94.468,296.690)	204
142	All ages	Republic of Rwanda	Cardiovascular diseases	Number	59.787(-0.529,175.500)	185
143	All ages	Republic of Ghana	Cardiovascular diseases	Number	283.631(166.983,457.309)	207
144	All ages	Republic of Senegal	Cardiovascular diseases	Number	215.069(132.624,318.896)	216
145	All ages	Barbados	Cardiovascular diseases	Number	73.922(37.178,114.911)	107
146	All ages	Republic of Cuba	Cardiovascular diseases	Number	148.992(98.089,247.650)	109
147	All ages	Republic of Guinea	Cardiovascular diseases	Number	140.666(55.585,268.520)	208
148	All ages	Republic of Guinea-Bissau	Cardiovascular diseases	Number	165.703(92.579,290.241)	209
149	All ages	Republic of Zimbabwe	Cardiovascular diseases	Number	343.336(192.033,514.195)	198
150	All ages	Republic of Trinidad and Tobago	Cardiovascular diseases	Number	62.379(21.888,104.219)	119
151	All ages	Jamaica	Cardiovascular diseases	Number	97.071(50.285,153.548)	115
152	All ages	Islamic Republic of Mauritania	Cardiovascular diseases	Number	121.601(59.237,220.225)	212
153	All ages	Federal Republic of Nigeria	Cardiovascular diseases	Number	166.300(74.313,280.334)	214
154	All ages	Bermuda	Cardiovascular diseases	Number	31.409(8.859,73.798)	305
155	All ages	Saint Vincent and the Grenadines	Cardiovascular diseases	Number	158.764(115.283,214.592)	117
156	All ages	Republic of the Niger	Cardiovascular diseases	Number	245.491(134.703,436.622)	213
157	All ages	Principality of Monaco	Cardiovascular diseases	Number	2.796(-22.038,49.587)	367
158	All ages	Republic of Sierra Leone	Cardiovascular diseases	Number	186.233(109.392,294.707)	217
159	All ages	Republic of Palau	Cardiovascular diseases	Number	140.971(84.885,214.457)	380
160	All ages	Puerto Rico	Cardiovascular diseases	Number	36.614(10.752,79.176)	385
161	All ages	American Samoa	Cardiovascular diseases	Number	131.011(89.666,179.615)	298
162	All ages	United States Virgin Islands	Cardiovascular diseases	Number	33.420(3.949,71.657)	422
163	All ages	Republic of South Sudan	Cardiovascular diseases	Number	64.821(11.226,152.002)	435
164	All ages	State of Libya	Cardiovascular diseases	Number	397.299(260.508,584.817)	147
165	All ages	Palestine	Cardiovascular diseases	Number	128.712(78.210,199.137)	149
166	All ages	Republic of El Salvador	Cardiovascular diseases	Number	131.292(85.804,189.524)	127
167	All ages	Kingdom of Saudi Arabia	Cardiovascular diseases	Number	329.403(203.638,510.708)	152
168	All ages	People's Democratic Republic of Algeria	Cardiovascular diseases	Number	245.941(170.590,341.856)	139
169	All ages	Kingdom of Morocco	Cardiovascular diseases	Number	203.490(132.225,270.741)	148
170	All ages	State of Qatar	Cardiovascular diseases	Number	304.880(204.268,453.930)	151
171	All ages	Bolivarian Republic of Venezuela	Cardiovascular diseases	Number	219.803(141.154,306.945)	133
172	All ages	Republic of Tunisia	Cardiovascular diseases	Number	271.295(164.628,442.505)	154
173	All ages	Arab Republic of Egypt	Cardiovascular diseases	Number	173.068(110.087,230.740)	141
174	All ages	People's Republic of Bangladesh	Cardiovascular diseases	Number	452.907(239.954,714.698)	161
175	All ages	Hashemite Kingdom of Jordan	Cardiovascular diseases	Number	269.128(195.590,385.830)	144
176	All ages	Sultanate of Oman	Cardiovascular diseases	Number	212.486(114.603,338.484)	150
177	All ages	Kingdom of Bahrain	Cardiovascular diseases	Number	210.965(161.126,272.385)	140
178	All ages	Syrian Arab Republic	Cardiovascular diseases	Number	216.677(123.460,336.273)	153
179	All ages	Lebanese Republic	Cardiovascular diseases	Number	71.743(32.171,127.631)	146
180	All ages	Democratic Republic of the Congo	Cardiovascular diseases	Number	327.804(198.135,510.054)	171
181	All ages	Republic of Turkey	Cardiovascular diseases	Number	141.111(88.398,202.955)	155
182	All ages	Islamic Republic of Afghanistan	Cardiovascular diseases	Number	48.055(9.788,103.114)	160
183	All ages	Kingdom of Bhutan	Cardiovascular diseases	Number	188.923(109.339,318.472)	162
184	All ages	Federal Democratic Republic of Nepal	Cardiovascular diseases	Number	336.869(188.893,575.304)	164
185	All ages	Federal Republic of Somalia	Cardiovascular diseases	Number	167.626(80.077,304.423)	187
186	All ages	Republic of Mozambique	Cardiovascular diseases	Number	242.653(128.026,404.090)	184
187	All ages	Republic of Cabo Verde	Cardiovascular diseases	Number	235.550(129.522,377.362)	203
188	All ages	Republic of Mali	Cardiovascular diseases	Number	136.049(69.681,221.145)	211
189	All ages	Kingdom of Lesotho	Cardiovascular diseases	Number	147.386(62.433,262.882)	194
190	All ages	Democratic Republic of Sao Tome and Principe	Cardiovascular diseases	Number	169.389(100.206,249.085)	215
191	All ages	Togolese Republic	Cardiovascular diseases	Number	381.803(234.672,562.245)	218
192	All ages	Republic of Benin	Cardiovascular diseases	Number	233.867(132.029,352.562)	200
193	All ages	Republic of Liberia	Cardiovascular diseases	Number	178.104(90.370,299.076)	210
194	All ages	Republic of C么te d'Ivoire	Cardiovascular diseases	Number	336.935(212.635,523.987)	205
195	All ages	Guam	Cardiovascular diseases	Number	99.005(51.293,140.611)	351
196	All ages	Greenland	Cardiovascular diseases	Number	-2.535(-18.786,16.297)	349
197	All ages	Tokelau	Cardiovascular diseases	Number	19.587(-8.910,53.611)	413
198	All ages	Cook Islands	Cardiovascular diseases	Number	36.730(5.921,73.579)	320
199	All ages	Republic of Niue	Cardiovascular diseases	Number	17.132(-9.374,48.356)	374
200	All ages	Saint Kitts and Nevis	Cardiovascular diseases	Number	49.371(22.006,84.464)	393
201	All ages	Republic of Nauru	Cardiovascular diseases	Number	49.535(16.881,95.364)	369
202	All ages	Northern Mariana Islands	Cardiovascular diseases	Number	194.661(128.155,296.763)	376
203	All ages	Republic of San Marino	Cardiovascular diseases	Number	31.143(-9.786,92.180)	396
204	All ages	Tuvalu	Cardiovascular diseases	Number	70.229(39.964,108.615)	416
205	All ages	Republic of Sudan	Cardiovascular diseases	Number	135.795(72.299,216.328)	522
