# Supplementary material for: Global trends of cardiovascular disease burden attributable to high body mass index from 1990 to 2021 and projections to 2035
Source: Front Cardiovasc Med. 2026 Jan 12;12:1700540. doi: 10.3389/fcvm.2025.1700540 (PMC12833974; doi:10.3389/fcvm.2025.1700540)
Supplement: Supplementary file 4 [file Table4.xlsx]

## Sheet: AAPC
Total population
	Time Span	APCs	p-value
	1990-1994	0.896(0.217,1.578)	p<0.05
	1994-2003	-0.346(-0.511,-0.180)	p<0.05
	2003-2010	-0.758(-1.040,-0.474)	p<0.05
	2010-2021	-0.071(-0.215,0.073)	p<0.05
Female
	Time Span	APCs	p-value
	1990-1994	0.856(0.219,1.498)	p<0.05
	1994-2003	-0.439(-0.621,-0.256)	p<0.05
	2003-2010	-1.077(-1.293,-0.860)	p<0.05
	2010-2021	-0.250(-0.385,-0.116)	p<0.05
Male	Time Span	APCs	p-value
	1990-1994	1.232(0.525,1.945)	p<0.05
	1994-1996	-0.999(-2.091,0.105)	p＞0.05
	1996-2011	-0.201(-0.295,-0.107)	p<0.05
	2011-2021	0.133(-0.039,0.306)	p＞0.05
