# Supplementary material for: Global trends of cardiovascular disease burden attributable to high body mass index from 1990 to 2021 and projections to 2035
Source: Front Cardiovasc Med. 2026 Jan 12;12:1700540. doi: 10.3389/fcvm.2025.1700540 (PMC12833974; doi:10.3389/fcvm.2025.1700540)
Supplement: Supplementary file 5 [file Table5.xlsx]

## Sheet: Sheet1
mortality prediction
	value	SD	Time	group	low_50	up_50	low_60	up_60	low_70	up_70	low_80	up_80	low_95	up_95
1	39.1036	0.0444715	1990	ASR	39.0736	39.1335	39.0662	39.141	39.0575	39.1496	39.0465	39.1606	39.0164	39.1907
2	39.0313	0.0435758	1991	ASR	39.002	39.0607	38.9947	39.068	38.9862	39.0765	38.9755	39.0872	38.9459	39.1168
3	39.2493	0.0429757	1992	ASR	39.2203	39.2782	39.2131	39.2854	39.2047	39.2938	39.1942	39.3043	39.165	39.3335
4	40.2618	0.0428352	1993	ASR	40.233	40.2907	40.2258	40.2979	40.2175	40.3062	40.2069	40.3167	40.1779	40.3458
5	40.6259	0.0423554	1994	ASR	40.5973	40.6544	40.5903	40.6615	40.582	40.6698	40.5716	40.6802	40.5429	40.7089
6	40.3555	0.0416006	1995	ASR	40.3275	40.3836	40.3206	40.3905	40.3125	40.3986	40.3022	40.4089	40.274	40.4371
7	39.7857	0.040715	1996	ASR	39.7582	39.8131	39.7514	39.8199	39.7435	39.8278	39.7335	39.8379	39.7059	39.8655
8	39.2404	0.0398432	1997	ASR	39.2135	39.2672	39.2069	39.2739	39.1991	39.2817	39.1893	39.2915	39.1623	39.3185
9	38.9407	0.0391247	1998	ASR	38.9143	38.9671	38.9078	38.9736	38.9002	38.9812	38.8906	38.9909	38.864	39.0174
10	39.2808	0.0387148	1999	ASR	39.2547	39.3069	39.2483	39.3134	39.2407	39.3209	39.2312	39.3305	39.205	39.3567
11	39.2267	0.0381061	2000	ASR	39.201	39.2524	39.1946	39.2587	39.1872	39.2662	39.1778	39.2755	39.152	39.3014
12	39.1614	0.0375068	2001	ASR	39.1361	39.1866	39.1298	39.1929	39.1225	39.2002	39.1133	39.2094	39.0878	39.2349
13	39.3487	0.0370501	2002	ASR	39.3237	39.3736	39.3175	39.3798	39.3103	39.387	39.3012	39.3962	39.276	39.4213
14	39.3912	0.0365463	2003	ASR	39.3665	39.4158	39.3604	39.4219	39.3533	39.429	39.3443	39.438	39.3195	39.4628
15	38.6951	0.0356698	2004	ASR	38.6711	38.7192	38.6651	38.7251	38.6582	38.7321	38.6494	38.7409	38.6252	38.7651
16	38.5834	0.0350586	2005	ASR	38.5597	38.607	38.5539	38.6128	38.547	38.6197	38.5384	38.6283	38.5146	38.6521
17	37.6925	0.0341172	2006	ASR	37.6695	37.7155	37.6638	37.7212	37.6572	37.7278	37.6488	37.7362	37.6256	37.7594
18	37.3527	0.033434	2007	ASR	37.3301	37.3752	37.3245	37.3808	37.318	37.3873	37.3098	37.3955	37.2871	37.4182
19	37.4243	0.0329388	2008	ASR	37.4021	37.4465	37.3966	37.452	37.3902	37.4584	37.3821	37.4665	37.3598	37.4889
20	37.1565	0.0322882	2009	ASR	37.1347	37.1782	37.1293	37.1836	37.123	37.1899	37.1151	37.1979	37.0932	37.2197
21	37.1346	0.0317307	2010	ASR	37.1132	37.156	37.1079	37.1613	37.1017	37.1675	37.0939	37.1753	37.0724	37.1968
22	36.7986	0.0310577	2011	ASR	36.7777	36.8196	36.7725	36.8247	36.7665	36.8308	36.7588	36.8384	36.7378	36.8595
23	36.6929	0.0304881	2012	ASR	36.6723	36.7134	36.6673	36.7185	36.6613	36.7245	36.6538	36.732	36.6331	36.7527
24	36.6472	0.0299815	2013	ASR	36.627	36.6674	36.622	36.6724	36.6161	36.6783	36.6088	36.6856	36.5884	36.706
25	36.6523	0.0295127	2014	ASR	36.6324	36.6722	36.6275	36.6772	36.6218	36.6829	36.6145	36.6902	36.5945	36.7102
26	36.7524	0.0290925	2015	ASR	36.7328	36.772	36.728	36.7769	36.7223	36.7826	36.7151	36.7897	36.6954	36.8095
27	36.7678	0.028634	2016	ASR	36.7485	36.7871	36.7437	36.7919	36.7381	36.7975	36.7311	36.8045	36.7117	36.8239
28	36.5615	0.0281027	2017	ASR	36.5426	36.5804	36.5379	36.5851	36.5324	36.5906	36.5255	36.5975	36.5064	36.6166
29	36.5906	0.0276643	2018	ASR	36.572	36.6093	36.5674	36.6139	36.562	36.6193	36.5552	36.6261	36.5364	36.6448
30	36.5247	0.0271996	2019	ASR	36.5064	36.5431	36.5019	36.5476	36.4966	36.5529	36.4899	36.5596	36.4714	36.578
31	36.483	0.0268091	2020	ASR	36.4649	36.501	36.4604	36.5055	36.4552	36.5107	36.4486	36.5173	36.4304	36.5355
32	36.4374	0.0264945	2021	ASR	36.4195	36.4553	36.4151	36.4597	36.4099	36.4648	36.4034	36.4714	36.3855	36.4893
33	35.8396	0.491012	2022	ASR	35.5087	36.1706	35.4267	36.2526	35.3309	36.3483	35.2101	36.4691	34.8772	36.802
34	35.8737	0.610359	2023	ASR	35.4623	36.285	35.3603	36.387	35.2413	36.506	35.0912	36.6561	34.6774	37.07
35	35.9225	0.715283	2024	ASR	35.4404	36.4046	35.3209	36.524	35.1814	36.6635	35.0055	36.8394	34.5205	37.3244
36	35.9698	0.811592	2025	ASR	35.4228	36.5168	35.2872	36.6523	35.129	36.8106	34.9293	37.0102	34.3791	37.5605
37	36.025	0.902757	2026	ASR	35.4165	36.6335	35.2658	36.7842	35.0897	36.9603	34.8677	37.1823	34.2556	37.7944
38	36.1035	0.991335	2027	ASR	35.4353	36.7717	35.2698	36.9372	35.0765	37.1305	34.8326	37.3744	34.1605	38.0465
39	36.214	1.07761	2028	ASR	35.4876	36.9403	35.3077	37.1202	35.0975	37.3304	34.8325	37.5954	34.1018	38.3261
40	36.3408	1.1619	2029	ASR	35.5577	37.124	35.3637	37.318	35.1371	37.5446	34.8513	37.8304	34.0635	38.6182
41	36.4735	1.24472	2030	ASR	35.6345	37.3124	35.4267	37.5203	35.1839	37.763	34.8777	38.0692	34.0338	38.9131
42	36.6257	1.32729	2031	ASR	35.7311	37.5203	35.5094	37.7419	35.2506	38.0008	34.9241	38.3273	34.0242	39.2272
43	36.813	1.41111	2032	ASR	35.8619	37.7641	35.6262	37.9997	35.3511	38.2749	35.0039	38.622	34.0472	39.5788
44	37.0375	1.49584	2033	ASR	36.0293	38.0457	35.7795	38.2955	35.4878	38.5872	35.1198	38.9551	34.1056	39.9693
45	37.2826	1.58105	2034	ASR	36.2169	38.3482	35.9529	38.6122	35.6446	38.9205	35.2557	39.3095	34.1837	40.3814
46	37.5378	1.66673	2035	ASR	36.4145	38.6612	36.1361	38.9395	35.8111	39.2646	35.4011	39.6746	34.271	40.8046
death prediction
	value	SD	Time	group	low_50	up_50	low_60	up_60	low_70	up_70	low_80	up_80	low_95	up_95
1	1.20245e+06	1752.87	1990	Number	1.20127e+06	1.20364e+06	1.20098e+06	1.20393e+06	1.20064e+06	1.20427e+06	1.20021e+06	1.2047e+06	1.19902e+06	1.20589e+06
2	1.2263e+06	1760.87	1991	Number	1.22511e+06	1.22749e+06	1.22482e+06	1.22778e+06	1.22448e+06	1.22812e+06	1.22404e+06	1.22856e+06	1.22285e+06	1.22975e+06
3	1.25886e+06	1777.3	1992	Number	1.25766e+06	1.26006e+06	1.25737e+06	1.26036e+06	1.25702e+06	1.2607e+06	1.25658e+06	1.26114e+06	1.25538e+06	1.26234e+06
4	1.31697e+06	1811.13	1993	Number	1.31575e+06	1.31819e+06	1.31545e+06	1.31849e+06	1.3151e+06	1.31885e+06	1.31465e+06	1.31929e+06	1.31342e+06	1.32052e+06
5	1.35369e+06	1829.07	1994	Number	1.35245e+06	1.35492e+06	1.35215e+06	1.35522e+06	1.35179e+06	1.35558e+06	1.35134e+06	1.35603e+06	1.3501e+06	1.35727e+06
6	1.36866e+06	1832.83	1995	Number	1.36742e+06	1.36989e+06	1.36712e+06	1.3702e+06	1.36676e+06	1.37056e+06	1.36631e+06	1.37101e+06	1.36507e+06	1.37225e+06
7	1.37283e+06	1829.37	1996	Number	1.3716e+06	1.37407e+06	1.3713e+06	1.37437e+06	1.37094e+06	1.37473e+06	1.37049e+06	1.37518e+06	1.36925e+06	1.37642e+06
8	1.37728e+06	1825.63	1997	Number	1.37605e+06	1.37851e+06	1.37575e+06	1.37882e+06	1.37539e+06	1.37917e+06	1.37494e+06	1.37962e+06	1.3737e+06	1.38086e+06
9	1.39023e+06	1827.92	1998	Number	1.389e+06	1.39147e+06	1.3887e+06	1.39177e+06	1.38834e+06	1.39213e+06	1.38789e+06	1.39258e+06	1.38665e+06	1.39382e+06
10	1.42667e+06	1844.95	1999	Number	1.42543e+06	1.42792e+06	1.42512e+06	1.42822e+06	1.42476e+06	1.42858e+06	1.42431e+06	1.42904e+06	1.42306e+06	1.43029e+06
11	1.44977e+06	1852.9	2000	Number	1.44853e+06	1.45102e+06	1.44822e+06	1.45133e+06	1.44786e+06	1.45169e+06	1.4474e+06	1.45215e+06	1.44614e+06	1.45341e+06
12	1.47307e+06	1861.05	2001	Number	1.47182e+06	1.47432e+06	1.4715e+06	1.47464e+06	1.47114e+06	1.475e+06	1.47068e+06	1.47546e+06	1.46942e+06	1.47672e+06
13	1.50674e+06	1876.03	2002	Number	1.50547e+06	1.508e+06	1.50516e+06	1.50832e+06	1.50479e+06	1.50868e+06	1.50433e+06	1.50914e+06	1.50306e+06	1.51041e+06
14	1.5361e+06	1888.7	2003	Number	1.53482e+06	1.53737e+06	1.53451e+06	1.53769e+06	1.53414e+06	1.53805e+06	1.53368e+06	1.53852e+06	1.5324e+06	1.5398e+06
15	1.53752e+06	1883.16	2004	Number	1.53625e+06	1.53879e+06	1.53593e+06	1.5391e+06	1.53557e+06	1.53947e+06	1.5351e+06	1.53993e+06	1.53383e+06	1.54121e+06
16	1.56293e+06	1892.03	2005	Number	1.56166e+06	1.56421e+06	1.56134e+06	1.56453e+06	1.56097e+06	1.56489e+06	1.56051e+06	1.56536e+06	1.55923e+06	1.56664e+06
17	1.55727e+06	1882.58	2006	Number	1.556e+06	1.55854e+06	1.55569e+06	1.55885e+06	1.55532e+06	1.55922e+06	1.55486e+06	1.55968e+06	1.55358e+06	1.56096e+06
18	1.57423e+06	1886.73	2007	Number	1.57296e+06	1.5755e+06	1.57264e+06	1.57582e+06	1.57228e+06	1.57619e+06	1.57181e+06	1.57665e+06	1.57053e+06	1.57793e+06
19	1.609e+06	1901.18	2008	Number	1.60772e+06	1.61028e+06	1.6074e+06	1.6106e+06	1.60703e+06	1.61097e+06	1.60656e+06	1.61144e+06	1.60528e+06	1.61273e+06
20	1.62918e+06	1906.16	2009	Number	1.6279e+06	1.63047e+06	1.62758e+06	1.63079e+06	1.62721e+06	1.63116e+06	1.62674e+06	1.63163e+06	1.62545e+06	1.63292e+06
21	1.65888e+06	1915.23	2010	Number	1.65759e+06	1.66017e+06	1.65727e+06	1.66049e+06	1.6569e+06	1.66087e+06	1.65643e+06	1.66134e+06	1.65513e+06	1.66264e+06
22	1.67285e+06	1914.74	2011	Number	1.67156e+06	1.67414e+06	1.67124e+06	1.67446e+06	1.67087e+06	1.67484e+06	1.6704e+06	1.67531e+06	1.6691e+06	1.67661e+06
23	1.69628e+06	1919.06	2012	Number	1.69499e+06	1.69758e+06	1.69467e+06	1.6979e+06	1.6943e+06	1.69827e+06	1.69382e+06	1.69874e+06	1.69252e+06	1.70004e+06
24	1.72185e+06	1925.15	2013	Number	1.72056e+06	1.72315e+06	1.72023e+06	1.72347e+06	1.71986e+06	1.72385e+06	1.71939e+06	1.72432e+06	1.71808e+06	1.72563e+06
25	1.74923e+06	1932.11	2014	Number	1.74792e+06	1.75053e+06	1.7476e+06	1.75085e+06	1.74722e+06	1.75123e+06	1.74675e+06	1.7517e+06	1.74544e+06	1.75301e+06
26	1.78079e+06	1941.1	2015	Number	1.77948e+06	1.7821e+06	1.77915e+06	1.78242e+06	1.77878e+06	1.7828e+06	1.7783e+06	1.78328e+06	1.77698e+06	1.78459e+06
27	1.80791e+06	1946.86	2016	Number	1.8066e+06	1.80922e+06	1.80627e+06	1.80955e+06	1.80589e+06	1.80992e+06	1.80541e+06	1.8104e+06	1.80409e+06	1.81172e+06
28	1.82367e+06	1946.42	2017	Number	1.82235e+06	1.82498e+06	1.82203e+06	1.8253e+06	1.82165e+06	1.82568e+06	1.82117e+06	1.82616e+06	1.81985e+06	1.82748e+06
29	1.85076e+06	1951.59	2018	Number	1.84944e+06	1.85207e+06	1.84912e+06	1.8524e+06	1.84874e+06	1.85278e+06	1.84826e+06	1.85326e+06	1.84693e+06	1.85458e+06
30	1.87278e+06	1953.92	2019	Number	1.87147e+06	1.8741e+06	1.87114e+06	1.87443e+06	1.87076e+06	1.87481e+06	1.87028e+06	1.87529e+06	1.86895e+06	1.87661e+06
31	1.89491e+06	1958.02	2020	Number	1.89359e+06	1.89623e+06	1.89326e+06	1.89656e+06	1.89288e+06	1.89694e+06	1.8924e+06	1.89742e+06	1.89107e+06	1.89875e+06
32	1.91497e+06	1963.11	2021	Number	1.91365e+06	1.91629e+06	1.91332e+06	1.91662e+06	1.91294e+06	1.91701e+06	1.91246e+06	1.91749e+06	1.91112e+06	1.91882e+06
33	1.93741e+06	26579.6	2022	Number	1.9195e+06	1.95533e+06	1.91506e+06	1.95977e+06	1.90988e+06	1.96495e+06	1.90334e+06	1.97149e+06	1.88532e+06	1.98951e+06
34	1.96475e+06	33457.8	2023	Number	1.9422e+06	1.9873e+06	1.93661e+06	1.99289e+06	1.93008e+06	1.99941e+06	1.92185e+06	2.00764e+06	1.89917e+06	2.03032e+06
35	1.9929e+06	39707.4	2024	Number	1.96613e+06	2.01966e+06	1.9595e+06	2.02629e+06	1.95176e+06	2.03403e+06	1.94199e+06	2.0438e+06	1.91507e+06	2.07072e+06
36	2.02098e+06	45621.8	2025	Number	1.99023e+06	2.05173e+06	1.98261e+06	2.05935e+06	1.97371e+06	2.06824e+06	1.96249e+06	2.07947e+06	1.93156e+06	2.1104e+06
37	2.04951e+06	51379.1	2026	Number	2.01488e+06	2.08414e+06	2.0063e+06	2.09272e+06	1.99628e+06	2.10274e+06	1.98365e+06	2.11538e+06	1.94881e+06	2.15022e+06
38	2.07939e+06	57114.4	2027	Number	2.0409e+06	2.11789e+06	2.03136e+06	2.12742e+06	2.02022e+06	2.13856e+06	2.00617e+06	2.15261e+06	1.96745e+06	2.19134e+06
39	2.11125e+06	62840.8	2028	Number	2.0689e+06	2.15361e+06	2.0584e+06	2.1641e+06	2.04615e+06	2.17635e+06	2.03069e+06	2.19181e+06	1.98808e+06	2.23442e+06
40	2.14426e+06	68572.6	2029	Number	2.09805e+06	2.19048e+06	2.08659e+06	2.20193e+06	2.07322e+06	2.2153e+06	2.05635e+06	2.23217e+06	2.00986e+06	2.27867e+06
41	2.17771e+06	74332.6	2030	Number	2.12761e+06	2.22781e+06	2.11519e+06	2.24022e+06	2.1007e+06	2.25472e+06	2.08241e+06	2.273e+06	2.03201e+06	2.3234e+06
42	2.21233e+06	80187.1	2031	Number	2.15828e+06	2.26637e+06	2.14489e+06	2.27976e+06	2.12925e+06	2.2954e+06	2.10953e+06	2.31513e+06	2.05516e+06	2.36949e+06
43	2.24899e+06	86221.4	2032	Number	2.19088e+06	2.30711e+06	2.17648e+06	2.32151e+06	2.15967e+06	2.33832e+06	2.13846e+06	2.35953e+06	2.08e+06	2.41799e+06
44	2.28798e+06	92417.7	2033	Number	2.22569e+06	2.35027e+06	2.21026e+06	2.3657e+06	2.19224e+06	2.38372e+06	2.1695e+06	2.40646e+06	2.10684e+06	2.46912e+06
45	2.32839e+06	98752.3	2034	Number	2.26183e+06	2.39495e+06	2.24534e+06	2.41144e+06	2.22608e+06	2.4307e+06	2.20179e+06	2.45499e+06	2.13484e+06	2.52195e+06
46	2.36945e+06	105218	2035	Number	2.29853e+06	2.44037e+06	2.28096e+06	2.45794e+06	2.26045e+06	2.47846e+06	2.23456e+06	2.50434e+06	2.16322e+06	2.57568e+06
